# Supplementary material for: Molecular endotyping in people with bronchiectasis based on response to antibiotic treatment: iBEST study
Source: ERJ Open Res. 2025 Dec 29;11(6):00389-2025. doi: 10.1183/23120541.00389-2025 (PMC12746121; doi:10.1183/23120541.00389-2025)
Supplement: Supplementary file 1 [file 00389-2025.SUPPLEMENT.csv]

SampleID	Patient	Day	Visit	Recorded_Visit_Date	Group1	Group2	Arm	Dose_mg	Pooled_Age_Group	Gender	Gender_Code	Race	Country_Code	P_aeruginosa_TVC	Unit	Pseudomonas_MiSeq	Total_Density_16S_qPCR	P_aeruginosa_oprL_qPCR	P_aeruginosa_ecfX_qPCR	oprL_2LogChg	Description
1001006101	1001006	0	Visit_101	18-Apr-18	Pooled Placebo	Pooled Placebo	Placebo	0	>=65	F	2	CAUCASIAN	BEL	2.67E+07	CFU/g	12.58	2.06E+09	2.87E+07	4.85E+07	Below	Sputum
1001006102	1001006	8	Visit_102	25-Apr-18	Pooled Placebo	Pooled Placebo	Placebo	0	>=65	F	2	CAUCASIAN	BEL	1.16E+06	CFU/g	9.55	1.82E+09	6.49E+07	1.04E+08	Below	Sputum
1001006103	1001006	29	Visit_103	16-May-18	Pooled Placebo	Pooled Placebo	Placebo	0	>=65	F	2	CAUCASIAN	BEL	3.45E+07	CFU/g	16.36	2.31E+09	4.38E+07	5.96E+07	Below	Sputum
1001006105	1001006	85	Visit_105	11-Jul-18	Pooled Placebo	Pooled Placebo	Placebo	0	>=65	F	2	CAUCASIAN	BEL	8.10E+07	CFU/g	43.16	2.49E+09	1.44E+08	2.35E+08	Below	Sputum
1001006202	1001006	169	Visit_202	03-Oct-18	Pooled Placebo	Pooled Placebo	Placebo	0	>=65	F	2	CAUCASIAN	BEL	4.70E+08	CFU/g	52.45	2.13E+09	1.17E+08	9.49E+07	Below	Sputum
1001007101	1001007	0	Visit_101	27-Jun-18	Cohort C	Cohort C TIP+Placebo	Treatment	242	<65	F	2	CAUCASIAN	BEL	6.92E+05	CFU/g	1.53	8.45E+08	2.17E+06	2.14E+06	Below	Sputum
1001007103	1001007	29	Visit_103	25-Jul-18	Cohort C	Cohort C TIP+Placebo	Treatment	242	<65	F	2	CAUCASIAN	BEL	1.70E+03	CFU/g	36.08	9.38E+07	4.38E+06	3.55E+06	Below	Sputum
1001007104	1001007	57	Visit_104	22-Aug-18	Cohort C	Cohort C TIP+Placebo	Treatment	242	<65	F	2	CAUCASIAN	BEL	2.68E+06	CFU/g	3.75	4.58E+08	2.79E+06	4.18E+06	Below	Sputum
1001007105	1001007	85	Visit_105	26-Sep-18	Cohort C	Cohort C TIP+Placebo	Treatment	242	<65	F	2	CAUCASIAN	BEL	9.90E+01	CFU/g	0.39	2.48E+08	2.40E+05	2.44E+05	Below	Sputum
1001007106	1001007	113	Visit_106	17-Oct-18	Cohort C	Cohort C TIP+Placebo	Treatment	242	<65	F	2	CAUCASIAN	BEL	8.27E+05	CFU/g	1.78	5.55E+08	2.80E+06	2.51E+06	Below	Sputum
1001008104	1001008	57	Visit_104	17-Sep-18	Cohort B	Cohort B TIP+Placebo	Treatment	141	<65	M	1	CAUCASIAN	BEL	3.53E+06	CFU/g	2.71	1.73E+08	1.22E+06	1.79E+06	Below	Sputum
1001008106	1001008	113	Visit_106	29-Oct-18	Cohort B	Cohort B TIP+Placebo	Treatment	141	<65	M	1	CAUCASIAN	BEL	1.62E+06	CFU/g	11.65	4.73E+08	8.70E+06	2.20E+07	Below	Sputum
1001008201	1001008	141	Visit_201	27-Nov-18	Cohort B	Cohort B TIP+Placebo	Treatment	141	<65	M	1	CAUCASIAN	BEL	2.41E+06	CFU/g	23.34	3.63E+08	1.06E+07	3.04E+07	Below	Sputum
1001008202	1001008	169	Visit_202	19-Dec-18	Cohort B	Cohort B TIP+Placebo	Treatment	141	<65	M	1	CAUCASIAN	BEL	4.00E+05	CFU/g	12.54	3.67E+08	4.60E+06	1.46E+07	Below	Sputum
1002001101	1002001	0	Visit_101	29-Jun-17	Cohort B	Cohort B TIP	Treatment	141	<65	F	2	OTHER	BEL	2.76E+08	CFU/g	51.66	7.67E+09	5.50E+08	5.08E+08	Below	Sputum
1002001102	1002001	8	Visit_102	06-Jul-17	Cohort B	Cohort B TIP	Treatment	141	<65	F	2	OTHER	BEL	6.48E+04	CFU/g	3.36	6.55E+08	4.21E+06	3.57E+06	Below	Sputum
1002001103	1002001	29	Visit_103	27-Jul-17	Cohort B	Cohort B TIP	Treatment	141	<65	F	2	OTHER	BEL	1.06E+05	CFU/g	22.92	1.24E+09	3.20E+07	2.83E+07	Below	Sputum
1002001104	1002001	57	Visit_104	29-Aug-17	Cohort B	Cohort B TIP	Treatment	141	<65	F	2	OTHER	BEL	1.91E+08	CFU/g	65	5.52E+08	4.57E+07	4.55E+07	Below	Sputum
1002001105	1002001	85	Visit_105	21-Sep-17	Cohort B	Cohort B TIP	Treatment	2300	<65	F	2	OTHER	BEL	1.05E+02	CFU/g	0.41	3.53E+08	4.60E+05	5.35E+05	Below	Sputum
1002001106	1002001	113	Visit_106	19-Oct-17	Cohort B	Cohort B TIP	Treatment	141	<65	F	2	OTHER	BEL	1.90E+06	CFU/g	41.71	2.56E+09	1.24E+08	1.46E+08	Below	Sputum
1002001201	1002001	141	Visit_201	13-Nov-17	Cohort B	Cohort B TIP	Treatment	141	<65	F	2	OTHER	BEL	4.22E+08	CFU/g	55.45	3.53E+09	1.95E+08	2.19E+08	Below	Sputum
1002001202	1002001	169	Visit_202	14-Dec-17	Cohort B	Cohort B TIP	Treatment	141	<65	F	2	OTHER	BEL	8.38E+09	CFU/g	52.55	1.50E+09	1.02E+08	1.49E+08	Below	Sputum
1002002101	1002002	0	Visit_101	25-Sep-17	Cohort B	Cohort B TIP+Placebo	Treatment	141	<65	F	2	OTHER	BEL	9.91E+07	CFU/g	55.02	2.88E+09	1.38E+08	1.45E+08	Above	Sputum
1002002102	1002002	8	Visit_102	02-Oct-17	Cohort B	Cohort B TIP+Placebo	Treatment	141	<65	F	2	OTHER	BEL	9.90E+01	CFU/g	0.04	3.49E+09	3.03E+04	1.00E+04	Above	Sputum
1002002103	1002002	29	Visit_103	24-Oct-17	Cohort B	Cohort B TIP+Placebo	Treatment	141	<65	F	2	OTHER	BEL	9.90E+01	CFU/g	0.05	3.07E+09	1.00E+04	1.00E+04	Above	Sputum
1002002104	1002002	57	Visit_104	20-Nov-17	Cohort B	Cohort B TIP+Placebo	Treatment	141	<65	F	2	OTHER	BEL	9.90E+01	CFU/g	0.14	2.26E+09	1.00E+04	1.00E+04	Above	Sputum
1002002106	1002002	113	Visit_106	16-Jan-18	Cohort B	Cohort B TIP+Placebo	Treatment	141	<65	F	2	OTHER	BEL	1.00E+02	CFU/g	0.02	3.80E+09	1.00E+04	1.00E+04	Above	Sputum
1002002201	1002002	141	Visit_201	12-Feb-18	Cohort B	Cohort B TIP+Placebo	Treatment	141	<65	F	2	OTHER	BEL	9.90E+01	CFU/g	0.04	4.82E+09	1.00E+04	1.00E+04	Above	Sputum
1002002202	1002002	169	Visit_202	12-Mar-18	Cohort B	Cohort B TIP+Placebo	Treatment	141	<65	F	2	OTHER	BEL	9.90E+01	CFU/g	0.09	4.71E+09	1.00E+04	1.00E+04	Above	Sputum
2001001102	2001001	8	Visit_102	02-Aug-17	Cohort C	Cohort C TIP	Treatment	242	<65	F	2	CAUCASIAN	FRA	9.90E+01	CFU/g	0.08	1.94E+08	1.00E+04	1.00E+04	Below	Sputum
2001001103	2001001	29	Visit_103	24-Aug-17	Cohort C	Cohort C TIP	Treatment	242	<65	F	2	CAUCASIAN	FRA	9.90E+01	CFU/g	7.38	5.75E+07	5.91E+05	1.04E+06	Below	Sputum
2001001105	2001001	85	Visit_105	16-Oct-17	Cohort C	Cohort C TIP	Treatment	242	<65	F	2	CAUCASIAN	FRA	2.17E+06	CFU/g	19.8	3.49E+08	6.42E+06	1.25E+07	Below	Sputum
2001001106	2001001	113	Visit_106	20-Nov-17	Cohort C	Cohort C TIP	Treatment	242	<65	F	2	CAUCASIAN	FRA	8.30E+05	CFU/g	80.92	3.54E+07	5.52E+06	8.47E+06	Below	Sputum
2001001201	2001001	141	Visit_201	11-Dec-17	Cohort C	Cohort C TIP	Treatment	242	<65	F	2	CAUCASIAN	FRA	6.27E+06	CFU/g	27.52	1.61E+08	5.67E+06	1.52E+07	Below	Sputum
2001001202	2001001	169	Visit_202	08-Jan-18	Cohort C	Cohort C TIP	Treatment	242	<65	F	2	CAUCASIAN	FRA	4.63E+07	CFU/g	21.48	5.74E+08	1.30E+07	8.64E+06	Below	Sputum
2001002101	2001002	0	Visit_101	31-Aug-17	Cohort C	Cohort C TIP+Placebo	Treatment	242	>=65	M	1	CAUCASIAN	FRA	1.48E+09	CFU/g	24.09	3.08E+09	3.21E+08	2.78E+08	Below	Sputum
2001002104	2001002	57	Visit_104	26-Oct-17	Cohort C	Cohort C TIP+Placebo	Treatment	242	>=65	M	1	CAUCASIAN	FRA	4.76E+06	CFU/g	86.94	5.96E+09	6.06E+08	1.09E+09	Below	Sputum
2001002105	2001002	85	Visit_105	23-Nov-17	Cohort C	Cohort C TIP+Placebo	Treatment	242	>=65	M	1	CAUCASIAN	FRA	9.90E+01	CFU/g	0.08	2.34E+09	1.00E+04	1.00E+04	Below	Sputum
2001002106	2001002	113	Visit_106	21-Dec-17	Cohort C	Cohort C TIP+Placebo	Treatment	242	>=65	M	1	CAUCASIAN	FRA	9.90E+01	CFU/g	69.7	3.59E+09	3.28E+08	5.89E+08	Below	Sputum
2001002201	2001002	141	Visit_201	22-Jan-18	Cohort C	Cohort C TIP+Placebo	Treatment	242	>=65	M	1	CAUCASIAN	FRA	9.90E+01	CFU/g	73.45	3.86E+09	3.27E+08	5.91E+08	Below	Sputum
2001002202	2001002	169	Visit_202	15-Feb-18	Cohort C	Cohort C TIP+Placebo	Treatment	242	>=65	M	1	CAUCASIAN	FRA	7.62E+05	CFU/g	60.03	7.67E+09	6.12E+08	6.30E+08	Below	Sputum
2001004101	2001004	0	Visit_101	12-Oct-17	Pooled Placebo	Pooled Placebo	Placebo	0	>=65	F	2	CAUCASIAN	FRA	2.99E+06	CFU/g	52.27	1.04E+09	6.43E+07	3.97E+07	Below	Sputum
2001004102	2001004	8	Visit_102	19-Oct-17	Pooled Placebo	Pooled Placebo	Placebo	0	>=65	F	2	CAUCASIAN	FRA	4.00E+05	CFU/g	72.92	1.93E+09	1.55E+08	8.99E+07	Below	Sputum
2001004103	2001004	29	Visit_103	09-Nov-17	Pooled Placebo	Pooled Placebo	Placebo	0	>=65	F	2	CAUCASIAN	FRA	6.56E+06	CFU/g	93.44	1.52E+09	1.85E+08	1.26E+08	Below	Sputum
2001004104	2001004	57	Visit_104	08-Dec-17	Pooled Placebo	Pooled Placebo	Placebo	0	>=65	F	2	CAUCASIAN	FRA	4.80E+06	CFU/g	96.53	2.11E+09	2.39E+08	3.78E+08	Below	Sputum
2001004105	2001004	85	Visit_105	04-Jan-18	Pooled Placebo	Pooled Placebo	Placebo	0	>=65	F	2	CAUCASIAN	FRA	6.67E+10	CFU/g	92.83	2.47E+09	3.53E+08	1.40E+08	Below	Sputum
2001004106	2001004	113	Visit_106	01-Feb-18	Pooled Placebo	Pooled Placebo	Placebo	0	>=65	F	2	CAUCASIAN	FRA	2.76E+07	CFU/g	84.26	6.85E+08	9.30E+07	1.11E+08	Below	Sputum
2001004201	2001004	141	Visit_201	28-Feb-18	Pooled Placebo	Pooled Placebo	Placebo	0	>=65	F	2	CAUCASIAN	FRA	1.80E+09	CFU/g	98.08	3.66E+09	5.67E+08	2.22E+08	Below	Sputum
2001004202	2001004	169	Visit_202	29-Mar-18	Pooled Placebo	Pooled Placebo	Placebo	0	>=65	F	2	CAUCASIAN	FRA	1.25E+09	CFU/g	77.23	2.14E+09	2.51E+08	3.90E+08	Below	Sputum
2001006101	2001006	0	Visit_101	18-Dec-17	Cohort B	Cohort B TIP+Placebo	Treatment	141	<65	M	1	CAUCASIAN	FRA	1.16E+10	CFU/g	76.93	3.92E+08	3.55E+07	2.88E+07	Below	Sputum
2001006102	2001006	8	Visit_102	26-Dec-17	Cohort B	Cohort B TIP+Placebo	Treatment	141	<65	M	1	CAUCASIAN	FRA	5.70E+04	CFU/g	24.32	3.17E+08	7.54E+06	9.54E+06	Below	Sputum
2001006103	2001006	29	Visit_103	15-Jan-18	Cohort B	Cohort B TIP+Placebo	Treatment	141	<65	M	1	CAUCASIAN	FRA	8.50E+09	CFU/g	9.86	7.88E+08	6.97E+06	5.20E+06	Below	Sputum
2001006104	2001006	57	Visit_104	12-Feb-18	Cohort B	Cohort B TIP+Placebo	Treatment	141	<65	M	1	CAUCASIAN	FRA	1.08E+07	CFU/g	43.44	4.51E+08	1.64E+07	1.05E+07	Below	Sputum
2001006105	2001006	85	Visit_105	08-Mar-18	Cohort B	Cohort B TIP+Placebo	Treatment	141	<65	M	1	CAUCASIAN	FRA	9.90E+01	CFU/g	0.02	6.02E+08	1.00E+04	1.00E+04	Below	Sputum
2001006106	2001006	113	Visit_106	03-Apr-18	Cohort B	Cohort B TIP+Placebo	Treatment	141	<65	M	1	CAUCASIAN	FRA	3.33E+06	CFU/g	13.45	7.84E+08	9.88E+06	1.26E+07	Below	Sputum
2001006201	2001006	141	Visit_201	07-May-18	Cohort B	Cohort B TIP+Placebo	Treatment	141	<65	M	1	CAUCASIAN	FRA	1.76E+06	CFU/g	34.33	4.44E+08	2.08E+07	3.15E+07	Below	Sputum
2001007101	2001007	0	Visit_101	16-May-18	Cohort C	Cohort C TIP+Placebo	Treatment	242	<65	M	1	CAUCASIAN	FRA	8.16E+06	CFU/g	18.77	4.48E+09	7.95E+07	8.08E+07	Above	Sputum
2001007102	2001007	8	Visit_102	24-May-18	Cohort C	Cohort C TIP+Placebo	Treatment	242	<65	M	1	CAUCASIAN	FRA	9.90E+01	CFU/g	0.07	1.24E+09	2.48E+04	3.70E+04	Above	Sputum
2001007103	2001007	29	Visit_103	14-Jun-18	Cohort C	Cohort C TIP+Placebo	Treatment	242	<65	M	1	CAUCASIAN	FRA	9.90E+01	CFU/g	0.1	5.43E+09	1.00E+04	1.00E+04	Above	Sputum
2001007106	2001007	113	Visit_104	12-Jul-18	Cohort C	Cohort C TIP+Placebo	Treatment	242	<65	M	1	CAUCASIAN	FRA	9.90E+01	CFU/g	0.03	1.98E+09	1.00E+04	1.00E+04	Above	Sputum
2001008101	2001008	0	Visit_101	25-Jun-18	Pooled Placebo	Pooled Placebo	Placebo	0	<65	M	1	CAUCASIAN	FRA	1.76E+06	CFU/g	82.85	8.92E+08	8.75E+07	1.18E+08	Below	Sputum
2001008102	2001008	8	Visit_102	03-Jul-18	Pooled Placebo	Pooled Placebo	Placebo	0	<65	M	1	CAUCASIAN	FRA	8.25E+05	CFU/g	0.83	1.22E+09	4.02E+06	3.64E+06	Below	Sputum
2001008106	2001008	113	Visit_103	30-Jul-18	Pooled Placebo	Pooled Placebo	Placebo	0	<65	M	1	CAUCASIAN	FRA	2.98E+06	CFU/g	29.55	3.98E+08	1.69E+07	8.61E+06	Below	Sputum
2001008201	2001008	141	Visit_201	05-Sep-18	Pooled Placebo	Pooled Placebo	Placebo	0	<65	M	1	CAUCASIAN	FRA	5.48E+03	CFU/g	0.1	6.22E+08	4.32E+04	9.33E+04	Below	Sputum
2001008202	2001008	169	Visit_202	03-Oct-18	Pooled Placebo	Pooled Placebo	Placebo	0	<65	M	1	CAUCASIAN	FRA	2.50E+04	CFU/g	0.06	2.21E+09	2.06E+05	2.45E+05	Below	Sputum
2001009101	2001009	0	Visit_101	19-Jun-18	Cohort B	Cohort B TIP	Treatment	141	>=65	F	2	CAUCASIAN	FRA	6.21E+07	CFU/g	4.56	9.13E+09	8.28E+07	1.33E+08	Below	Sputum
2001009102	2001009	8	Visit_102	26-Jun-18	Cohort B	Cohort B TIP	Treatment	141	>=65	F	2	CAUCASIAN	FRA	1.22E+07	CFU/g	85.48	8.85E+08	1.00E+08	8.38E+07	Below	Sputum
2001009103	2001009	29	Visit_103	18-Jul-18	Cohort B	Cohort B TIP	Treatment	141	>=65	F	2	CAUCASIAN	FRA	1.13E+07	CFU/g	99.15	1.60E+09	2.52E+08	3.00E+08	Below	Sputum
2001009104	2001009	57	Visit_104	14-Aug-18	Cohort B	Cohort B TIP	Treatment	141	>=65	F	2	CAUCASIAN	FRA	6.27E+07	CFU/g	96.15	2.18E+09	3.13E+08	2.13E+08	Below	Sputum
2001009105	2001009	85	Visit_105	11-Sep-18	Cohort B	Cohort B TIP	Treatment	141	>=65	F	2	CAUCASIAN	FRA	9.34E+08	CFU/g	96.61	4.96E+09	8.57E+08	3.78E+08	Below	Sputum
2001009201	2001009	141	Visit_201	07-Nov-18	Cohort B	Cohort B TIP	Treatment	141	>=65	F	2	CAUCASIAN	FRA	9.00E+07	CFU/g	96.21	1.31E+09	2.37E+08	1.88E+08	Below	Sputum
2001009202	2001009	169	Visit_202	04-Dec-18	Cohort B	Cohort B TIP	Treatment	141	>=65	F	2	CAUCASIAN	FRA	3.83E+07	CFU/g	5.13	6.39E+09	4.31E+07	8.13E+07	Below	Sputum
2003001101	2003001	0	Visit_101	04-Jul-17	Cohort C	Cohort C TIP+Placebo	Treatment	242	>=65	F	2	CAUCASIAN	FRA	9.90E+01	CFU/g	5.58	1.28E+08	1.29E+06	1.17E+06	Below	Sputum
2003001104	2003001	57	Visit_104	22-Aug-17	Cohort C	Cohort C TIP+Placebo	Treatment	242	>=65	F	2	CAUCASIAN	FRA	4.20E+04	CFU/g	1.66	2.11E+09	5.44E+04	7.54E+04	Below	Sputum
2003001202	2003001	169	Visit_202	19-Dec-17	Cohort C	Cohort C TIP+Placebo	Treatment	242	>=65	F	2	CAUCASIAN	FRA	3.40E+10	CFU/g	86.54	1.68E+09	1.83E+08	3.44E+08	Below	Sputum
2003002101	2003002	0	Visit_101	10-Jul-17	Cohort A	Cohort A TIP	Treatment	84	>=65	F	1	CAUCASIAN	FRA	5.70E+04	CFU/g	26.55	9.11E+08	2.88E+07	2.04E+07	Below	Sputum
2003002102	2003002	8	Visit_102	17-Jul-17	Cohort A	Cohort A TIP	Treatment	84	>=65	M	1	CAUCASIAN	FRA	9.90E+01	CFU/g	91.45	3.51E+08	1.57E+07	1.22E+07	Below	Sputum
2003002103	2003002	29	Visit_103	03-Aug-17	Cohort A	Cohort A TIP	Treatment	84	>=65	M	1	CAUCASIAN	FRA	2.73E+05	CFU/g	42.37	2.82E+08	1.77E+07	9.72E+06	Below	Sputum
2003002104	2003002	57	Visit_104	04-Sep-17	Cohort A	Cohort A TIP	Treatment	84	>=65	M	1	CAUCASIAN	FRA	2.10E+06	CFU/g	5.45	3.39E+08	4.16E+07	2.55E+07	Below	Sputum
2003002105	2003002	85	Visit_105	03-Oct-17	Cohort A	Cohort A TIP	Treatment	84	>=65	M	1	CAUCASIAN	FRA	1.94E+06	CFU/g	66.28	6.86E+08	5.64E+07	4.02E+07	Below	Sputum
2003002201	2003002	141	Visit_201	28-Nov-17	Cohort A	Cohort A TIP	Treatment	84	>=65	M	1	CAUCASIAN	FRA	7.12E+04	CFU/g	16.36	1.97E+07	5.74E+05	7.67E+05	Below	Sputum
2003002202	2003002	169	Visit_202	21-Dec-17	Cohort A	Cohort A TIP	Treatment	84	>=65	M	1	CAUCASIAN	FRA	9.52E+05	CFU/g	83.1	5.86E+08	7.32E+07	9.12E+07	Below	Sputum
2003003101	2003003	0	Visit_101	11-Sep-17	Cohort B	Cohort B TIP+Placebo	Treatment	141	>=65	M	1	CAUCASIAN	FRA	2.64E+08	CFU/g	83.31	5.66E+08	8.21E+07	6.65E+07	Above	Sputum
2003003102	2003003	8	Visit_102	18-Sep-17	Cohort B	Cohort B TIP+Placebo	Treatment	141	>=65	M	1	CAUCASIAN	FRA	9.90E+01	CFU/g	0.31	5.96E+08	1.94E+05	2.40E+05	Above	Sputum
2003003103	2003003	29	Visit_103	11-Oct-17	Cohort B	Cohort B TIP+Placebo	Treatment	141	>=65	M	1	CAUCASIAN	FRA	9.90E+01	CFU/g	0.02	1.44E+09	1.00E+04	1.00E+04	Above	Sputum
2003003104	2003003	57	Visit_104	08-Nov-17	Cohort B	Cohort B TIP+Placebo	Treatment	141	>=65	M	1	CAUCASIAN	FRA	6.54E+06	CFU/g	97.32	2.44E+08	4.20E+07	3.93E+07	Above	Sputum
2003003106	2003003	113	Visit_106	03-Jan-18	Cohort B	Cohort B TIP+Placebo	Treatment	141	>=65	M	1	CAUCASIAN	FRA	6.00E+07	CFU/g	79.35	5.42E+08	7.35E+07	9.92E+07	Above	Sputum
2003003201	2003003	141	Visit_201	01-Feb-18	Cohort B	Cohort B TIP+Placebo	Treatment	141	>=65	M	1	CAUCASIAN	FRA	8.83E+08	CFU/g	96.4	1.01E+09	1.59E+08	1.19E+08	Above	Sputum
2003003202	2003003	169	Visit_202	27-Feb-18	Cohort B	Cohort B TIP+Placebo	Treatment	141	>=65	M	1	CAUCASIAN	FRA	2.77E+09	CFU/g	16.73	4.31E+09	7.17E+07	2.15E+07	Above	Sputum
2005005101	2005005	0	Visit_101	19-Feb-18	Cohort C	Cohort C TIP+Placebo	Treatment	242	<65	F	2	CAUCASIAN	FRA	1.71E+07	CFU/g	92.89	1.88E+09	3.03E+08	1.89E+08	Above	Sputum
2005005102	2005005	8	Visit_102	26-Feb-18	Cohort C	Cohort C TIP+Placebo	Treatment	242	<65	F	2	CAUCASIAN	FRA	9.90E+01	CFU/g	0.05	3.87E+08	7.30E+04	6.59E+04	Above	Sputum
2005005103	2005005	29	Visit_103	19-Mar-18	Cohort C	Cohort C TIP+Placebo	Treatment	242	<65	F	2	CAUCASIAN	FRA	9.90E+01	CFU/g	0.04	9.47E+08	1.00E+04	1.00E+04	Above	Sputum
2005009101	2005009	0	Visit_101	20-Sep-18	Cohort B	Cohort B TIP	Treatment	141	>=65	M	1	CAUCASIAN	FRA	9.09E+06	CFU/g	54.88	3.81E+08	5.89E+07	3.95E+07	Below	Sputum
2005009104	2005009	57	Visit_104	15-Nov-18	Cohort B	Cohort B TIP	Treatment	141	>=65	M	1	CAUCASIAN	FRA	9.90E+01	CFU/g	6.49	1.12E+07	1.00E+04	1.00E+04	Below	Sputum
2005009106	2005009	113	Visit_106	10-Jan-19	Cohort B	Cohort B TIP	Treatment	141	>=65	M	1	CAUCASIAN	FRA	9.90E+01	CFU/g	0.06	1.36E+09	1.00E+04	1.00E+04	Below	Sputum
2005009202	2005009	169	Visit_202	07-Mar-19	Cohort B	Cohort B TIP	Treatment	141	>=65	M	1	CAUCASIAN	FRA	1.08E+07	CFU/g	75.15	1.46E+09	1.32E+08	2.42E+08	Below	Sputum
2006001101	2006001	0	Visit_101	02-May-17	Cohort B	Cohort B TIP+Placebo	Treatment	141	>=65	M	1	OTHER	FRA	7.80E+03	CFU/g	0.04	1.36E+10	1.45E+05	4.77E+04	Below	Sputum
2006001102	2006001	8	Visit_102	09-May-17	Cohort B	Cohort B TIP+Placebo	Treatment	141	>=65	M	1	OTHER	FRA	9.90E+01	CFU/g	0.45	1.03E+09	1.00E+04	1.00E+04	Below	Sputum
2006001103	2006001	29	Visit_103	30-May-17	Cohort B	Cohort B TIP+Placebo	Treatment	141	>=65	M	1	OTHER	FRA	9.90E+01	CFU/g	0.03	2.41E+09	1.00E+04	1.00E+04	Below	Sputum
2006001104	2006001	57	Visit_104	27-Jun-17	Cohort B	Cohort B TIP+Placebo	Treatment	141	>=65	M	1	OTHER	FRA	9.90E+01	CFU/g	0.04	8.29E+09	1.00E+04	1.00E+04	Below	Sputum
2006001105	2006001	85	Visit_105	26-Jul-17	Cohort B	Cohort B TIP+Placebo	Treatment	141	>=65	M	1	OTHER	FRA	9.90E+01	CFU/g	0.01	6.81E+08	1.00E+04	1.00E+04	Below	Sputum
2006001106	2006001	113	Visit_106	22-Aug-17	Cohort B	Cohort B TIP+Placebo	Treatment	141	>=65	M	1	OTHER	FRA	9.90E+01	CFU/g	5.85	2.57E+09	1.00E+04	1.00E+04	Below	Sputum
2006001201	2006001	141	Visit_201	21-Sep-17	Cohort B	Cohort B TIP+Placebo	Treatment	141	>=65	M	1	OTHER	FRA	9.90E+01	CFU/g	0.04	3.42E+08	1.00E+04	1.00E+04	Below	Sputum
2006001202	2006001	169	Visit_202	17-Oct-17	Cohort B	Cohort B TIP+Placebo	Treatment	141	>=65	M	1	OTHER	FRA	9.90E+01	CFU/g	0.01	1.72E+10	1.00E+04	1.00E+04	Below	Sputum
2006007101	2006007	0	Visit_101	12-Jan-18	Pooled Placebo	Pooled Placebo	Placebo	0	>=65	F	2	OTHER	FRA	2.63E+10	CFU/g	93.09	2.89E+08	4.69E+07	2.33E+07	Below	Sputum
2006007102	2006007	8	Visit_102	19-Jan-18	Pooled Placebo	Pooled Placebo	Placebo	0	>=65	F	2	OTHER	FRA	4.20E+10	CFU/g	97.82	1.90E+09	3.21E+08	2.29E+08	Below	Sputum
2006007103	2006007	29	Visit_103	09-Feb-18	Pooled Placebo	Pooled Placebo	Placebo	0	>=65	F	2	OTHER	FRA	3.08E+07	CFU/g	95.43	1.03E+09	1.53E+08	3.55E+07	Below	Sputum
2006007104	2006007	57	Visit_104	09-Mar-18	Pooled Placebo	Pooled Placebo	Placebo	0	>=65	F	2	OTHER	FRA	3.16E+07	CFU/g	66.31	1.01E+09	9.34E+07	1.98E+07	Below	Sputum
2006007105	2006007	85	Visit_105	05-Apr-18	Pooled Placebo	Pooled Placebo	Placebo	0	>=65	F	2	OTHER	FRA	8.38E+07	CFU/g	97.93	9.25E+08	1.49E+08	1.27E+08	Below	Sputum
2006007106	2006007	113	Visit_106	04-May-18	Pooled Placebo	Pooled Placebo	Placebo	0	>=65	F	2	OTHER	FRA	1.00E+07	CFU/g	62.75	4.93E+08	5.70E+07	2.82E+07	Below	Sputum
2006008101	2006008	0	Visit_101	02-Feb-18	Cohort A	Cohort A TIP+Placebo	Treatment	84	>=65	F	2	OTHER	FRA	2.10E+07	CFU/g	66.61	1.91E+08	4.11E+06	4.25E+07	Above	Sputum
2006008102	2006008	8	Visit_102	09-Feb-18	Cohort A	Cohort A TIP+Placebo	Treatment	84	>=65	F	2	OTHER	FRA	9.90E+01	CFU/g	0.04	2.56E+08	1.00E+04	4.04E+04	Above	Sputum
2006008103	2006008	29	Visit_103	02-Mar-18	Cohort A	Cohort A TIP+Placebo	Treatment	84	>=65	F	2	OTHER	FRA	9.90E+01	CFU/g	0.02	3.97E+08	1.00E+04	1.00E+04	Above	Sputum
2006008104	2006008	57	Visit_104	30-Mar-18	Cohort A	Cohort A TIP+Placebo	Treatment	84	>=65	F	2	OTHER	FRA	7.64E+06	CFU/g	43.75	2.35E+08	2.63E+06	2.40E+07	Above	Sputum
2006008105	2006008	85	Visit_105	27-Apr-18	Cohort A	Cohort A TIP+Placebo	Treatment	84	>=65	F	2	OTHER	FRA	9.90E+01	CFU/g	0.03	7.36E+08	1.00E+04	1.00E+04	Above	Sputum
2006008106	2006008	113	Visit_106	25-May-18	Cohort A	Cohort A TIP+Placebo	Treatment	84	>=65	F	2	OTHER	FRA	9.60E+06	CFU/g	22.65	6.83E+08	3.55E+06	2.60E+07	Above	Sputum
2006008201	2006008	141	Visit_201	22-Jun-18	Cohort A	Cohort A TIP+Placebo	Treatment	84	>=65	F	2	OTHER	FRA	7.70E+06	CFU/g	79.87	1.34E+08	3.49E+06	2.64E+07	Above	Sputum
2006008202	2006008	169	Visit_202	20-Jul-18	Cohort A	Cohort A TIP+Placebo	Treatment	84	>=65	F	2	OTHER	FRA	2.50E+07	CFU/g	72.45	1.48E+08	4.02E+06	2.38E+07	Above	Sputum
2006011101	2006011	0	Visit_101	06-Jul-18	Cohort A	Cohort A TIP	Treatment	84	<65	F	2	OTHER	FRA	2.03E+07	CFU/g	90.06	9.41E+08	1.36E+08	2.00E+08	Above	Sputum
2006011102	2006011	8	Visit_102	13-Jul-18	Cohort A	Cohort A TIP	Treatment	84	<65	F	2	OTHER	FRA	4.76E+02	CFU/g	0.02	4.29E+08	1.00E+04	1.00E+04	Above	Sputum
2006011103	2006011	29	Visit_103	01-Aug-18	Cohort A	Cohort A TIP	Treatment	84	<65	F	2	OTHER	FRA	9.90E+01	CFU/g	0.05	1.30E+09	5.43E+05	3.36E+05	Above	Sputum
2006011104	2006011	57	Visit_104	29-Aug-18	Cohort A	Cohort A TIP	Treatment	84	<65	F	2	OTHER	FRA	7.27E+02	CFU/g	0.01	2.06E+09	1.00E+04	1.00E+04	Above	Sputum
2006011105	2006011	85	Visit_105	26-Sep-18	Cohort A	Cohort A TIP	Treatment	84	<65	F	2	OTHER	FRA	9.90E+01	CFU/g	0.03	1.15E+09	1.00E+04	1.00E+04	Above	Sputum
2006011106	2006011	113	Visit_106	26-Oct-18	Cohort A	Cohort A TIP	Treatment	84	<65	F	2	OTHER	FRA	2.20E+03	CFU/g	0.34	7.68E+07	1.09E+05	1.26E+05	Above	Sputum
2006011201	2006011	141	Visit_201	21-Nov-18	Cohort A	Cohort A TIP	Treatment	84	<65	F	2	OTHER	FRA	1.60E+05	CFU/g	0.03	1.06E+09	3.12E+04	5.92E+04	Above	Sputum
2006011202	2006011	169	Visit_202	19-Dec-18	Cohort A	Cohort A TIP	Treatment	84	<65	F	2	OTHER	FRA	5.33E+05	CFU/g	0.44	7.16E+08	1.03E+06	1.46E+06	Above	Sputum
3001001101	3001001	0	Visit_101	06-Sep-17	Cohort C	Cohort C TIP	Treatment	242	>=65	F	2	CAUCASIAN	DEU	7.60E+04	CFU/g	62.78	3.17E+08	3.45E+07	7.68E+06	Below	Sputum
3001001102	3001001	8	Visit_102	14-Sep-17	Cohort C	Cohort C TIP	Treatment	242	>=65	F	1	NA	NA	1.00E+03	CFU/g	67.82	8.52E+07	9.92E+06	3.74E+06	Below	Sputum
3001001103	3001001	29	Visit_103	04-Oct-17	Cohort C	Cohort C TIP	Treatment	242	>=65	F	2	CAUCASIAN	DEU	1.91E+02	CFU/g	71.21	1.44E+08	1.38E+07	5.66E+06	Below	Sputum
3001001104	3001001	57	Visit_104	18-Oct-17	Cohort C	Cohort C TIP	Treatment	242	>=65	F	2	CAUCASIAN	DEU	1.18E+06	CFU/g	49.02	1.38E+09	7.86E+07	9.64E+07	Below	Sputum
3001001105	3001001	85	Visit_201	15-Nov-17	Cohort C	Cohort C TIP	Treatment	242	>=65	F	2	CAUCASIAN	DEU	5.65E+03	CFU/g	75.44	2.64E+08	1.74E+07	3.19E+07	Below	Sputum
3001001202	3001001	169	Visit_202	15-Dec-17	Cohort C	Cohort C TIP	Treatment	242	>=65	F	2	CAUCASIAN	DEU	5.06E+04	CFU/g	96.07	1.03E+08	1.70E+07	2.40E+07	Below	Sputum
3001002101	3001002	0	Visit_101	19-Sep-17	Cohort B	Cohort B TIP+Placebo	Treatment	141	<65	M	1	NA	NA	1.40E+06	CFU/g	27.53	2.20E+09	7.53E+07	1.13E+08	Below	Sputum
3001002102	3001002	8	Visit_102	27-Sep-17	Cohort B	Cohort B TIP+Placebo	Treatment	141	<65	M	1	CAUCASIAN	DEU	4.48E+04	CFU/g	21.08	5.74E+08	1.76E+07	2.45E+07	Below	Sputum
3001002103	3001002	29	Visit_103	18-Oct-17	Cohort B	Cohort B TIP+Placebo	Treatment	141	<65	M	1	CAUCASIAN	DEU	6.32E+02	CFU/g	23.03	6.08E+08	1.70E+07	7.27E+06	Below	Sputum
3001002104	3001002	57	Visit_104	15-Nov-17	Cohort B	Cohort B TIP+Placebo	Treatment	141	<65	M	1	CAUCASIAN	DEU	2.25E+07	CFU/g	80.84	1.71E+09	1.67E+08	3.27E+08	Below	Sputum
3001002105	3001002	85	Visit_105	12-Dec-17	Cohort B	Cohort B TIP+Placebo	Treatment	141	<65	M	1	CAUCASIAN	DEU	6.36E+05	CFU/g	9.55	5.00E+08	6.37E+06	5.78E+06	Below	Sputum
3001002106	3001002	113	Visit_106	NA	Cohort B	Cohort B TIP+Placebo	Treatment	141	<65	M	1	NA	NA	6.70E+06	CFU/g	39.13	3.02E+09	7.12E+07	5.38E+07	Below	Sputum
3001002201	3001002	141	Visit_201	06-Feb-18	Cohort B	Cohort B TIP+Placebo	Treatment	141	<65	M	1	CAUCASIAN	DEU	3.00E+05	CFU/g	23.89	4.72E+08	1.47E+07	9.86E+06	Below	Sputum
3001002202	3001002	169	Visit_202	09-Mar-18	Cohort B	Cohort B TIP+Placebo	Treatment	141	<65	M	1	CAUCASIAN	DEU	2.80E+05	CFU/g	1.01	3.50E+09	1.02E+07	1.05E+07	Below	Sputum
3001004101	3001004	0	Visit_101	25-Sep-17	Cohort A	Cohort A TIP+Placebo	Treatment	84	<65	F	2	CAUCASIAN	DEU	6.32E+04	CFU/g	98.39	1.54E+08	3.57E+07	2.80E+07	Below	Sputum
3001004102	3001004	8	Visit_102	02-Oct-17	Cohort A	Cohort A TIP+Placebo	Treatment	84	<65	F	2	CAUCASIAN	DEU	4.32E+03	CFU/g	81.79	5.90E+07	1.25E+07	8.78E+06	Below	Sputum
3001004104	3001004	57	Visit_104	28-Nov-17	Cohort A	Cohort A TIP+Placebo	Treatment	84	<65	F	2	CAUCASIAN	DEU	9.90E+01	CFU/g	87.75	1.82E+08	3.99E+07	4.88E+07	Below	Sputum
3001005101	3001005	0	Visit_101	16-Oct-17	Cohort A	Cohort A TIP+Placebo	Treatment	84	>=65	M	1	CAUCASIAN	DEU	1.05E+07	CFU/g	41.25	4.11E+09	1.54E+08	9.84E+07	Above	Sputum
3001005102	3001005	8	Visit_102	23-Oct-17	Cohort A	Cohort A TIP+Placebo	Treatment	84	>=65	M	1	CAUCASIAN	DEU	8.57E+02	CFU/g	0.03	3.98E+08	1.00E+04	1.00E+04	Above	Sputum
3001005103	3001005	29	Visit_103	13-Nov-17	Cohort A	Cohort A TIP+Placebo	Treatment	84	>=65	M	1	CAUCASIAN	DEU	3.00E+02	CFU/g	0.07	8.20E+08	1.00E+04	1.00E+04	Above	Sputum
3001005104	3001005	57	Visit_104	18-Dec-17	Cohort A	Cohort A TIP+Placebo	Treatment	84	>=65	M	1	CAUCASIAN	DEU	6.00E+08	CFU/g	83.6	1.52E+09	1.77E+08	1.35E+08	Above	Sputum
3001005106	3001005	113	Visit_106	05-Feb-18	Cohort A	Cohort A TIP+Placebo	Treatment	84	>=65	M	1	CAUCASIAN	DEU	4.43E+07	CFU/g	83.83	7.60E+08	8.53E+07	6.36E+07	Above	Sputum
3001005201	3001005	141	Visit_201	05-Mar-18	Cohort A	Cohort A TIP+Placebo	Treatment	84	>=65	M	1	CAUCASIAN	DEU	4.35E+06	CFU/g	87.52	1.89E+09	2.55E+08	8.37E+07	Above	Sputum
3001005202	3001005	169	Visit_202	03-Apr-18	Cohort A	Cohort A TIP+Placebo	Treatment	84	>=65	M	1	CAUCASIAN	DEU	1.33E+06	CFU/g	87.95	4.40E+09	5.69E+08	3.50E+08	Above	Sputum
3001006101	3001006	0	Visit_101	14-Nov-17	Cohort A	Cohort A TIP	Treatment	84	>=65	F	2	CAUCASIAN	DEU	3.65E+07	CFU/g	49.14	2.30E+09	1.01E+08	7.73E+07	Below	Sputum
3001006102	3001006	8	Visit_102	21-Nov-17	Cohort A	Cohort A TIP	Treatment	84	>=65	F	2	CAUCASIAN	DEU	4.08E+04	CFU/g	0.04	6.66E+09	4.90E+05	4.94E+05	Below	Sputum
3001006103	3001006	29	Visit_103	11-Dec-17	Cohort A	Cohort A TIP	Treatment	84	>=65	F	2	CAUCASIAN	DEU	3.04E+04	CFU/g	87.96	3.73E+08	5.29E+07	8.47E+07	Below	Sputum
3001006104	3001006	57	Visit_104	10-Jan-18	Cohort A	Cohort A TIP	Treatment	84	>=65	F	2	CAUCASIAN	DEU	7.92E+10	CFU/g	74.28	7.50E+08	7.49E+07	4.46E+07	Below	Sputum
3001006106	3001006	113	Visit_105	08-Feb-18	Cohort A	Cohort A TIP	Treatment	84	>=65	F	2	CAUCASIAN	DEU	1.58E+07	CFU/g	86.78	4.93E+08	6.98E+07	3.88E+07	Below	Sputum
3001007101	3001007	0	Visit_101	09-Nov-17	Cohort A	Cohort A TIP+Placebo	Treatment	84	<65	M	1	CAUCASIAN	DEU	3.56E+07	CFU/g	93.81	5.17E+09	6.57E+08	1.26E+09	Below	Sputum
3001007102	3001007	8	Visit_102	17-Nov-17	Cohort A	Cohort A TIP+Placebo	Treatment	84	<65	M	1	CAUCASIAN	DEU	5.00E+06	CFU/g	52.6	3.57E+09	2.37E+08	5.14E+08	Below	Sputum
3001007103	3001007	29	Visit_103	07-Dec-17	Cohort A	Cohort A TIP+Placebo	Treatment	84	<65	M	1	CAUCASIAN	DEU	2.09E+07	CFU/g	95.14	1.49E+09	2.27E+08	5.99E+08	Below	Sputum
3001007104	3001007	57	Visit_104	04-Jan-18	Cohort A	Cohort A TIP+Placebo	Treatment	84	<65	M	1	CAUCASIAN	DEU	3.12E+10	CFU/g	92.84	4.96E+09	6.74E+08	4.85E+08	Below	Sputum
3001007105	3001007	85	Visit_105	01-Feb-18	Cohort A	Cohort A TIP+Placebo	Treatment	84	<65	M	1	CAUCASIAN	DEU	2.64E+07	CFU/g	96.35	4.51E+09	5.95E+08	1.18E+09	Below	Sputum
3001007106	3001007	113	Visit_106	01-Mar-18	Cohort A	Cohort A TIP+Placebo	Treatment	84	<65	M	1	CAUCASIAN	DEU	7.52E+07	CFU/g	93.05	7.74E+09	1.02E+09	1.29E+09	Below	Sputum
3001007201	3001007	141	Visit_201	29-Mar-18	Cohort A	Cohort A TIP+Placebo	Treatment	84	<65	M	1	CAUCASIAN	DEU	4.67E+07	CFU/g	98.44	7.33E+09	9.93E+08	1.45E+09	Below	Sputum
3001007202	3001007	169	Visit_202	26-Apr-18	Cohort A	Cohort A TIP+Placebo	Treatment	84	<65	M	1	CAUCASIAN	DEU	2.11E+07	CFU/g	86.29	8.59E+09	9.28E+08	1.19E+09	Below	Sputum
3001009101	3001009	0	Visit_101	14-Feb-18	Cohort A	Cohort A TIP	Treatment	84	<65	M	1	CAUCASIAN	DEU	2.20E+07	CFU/g	88.98	1.07E+08	1.76E+07	6.71E+06	Below	Sputum
3001009103	3001009	29	Visit_103	13-Mar-18	Cohort A	Cohort A TIP	Treatment	84	<65	M	1	CAUCASIAN	DEU	6.67E+02	CFU/g	38.29	4.16E+07	2.98E+06	2.25E+06	Below	Sputum
3004001101	3004001	0	Visit_101	05-Jul-17	Cohort C	Cohort C TIP	Treatment	242	<65	F	2	CAUCASIAN	DEU	1.68E+07	CFU/g	83.7	2.61E+09	3.04E+08	1.19E+08	Below	Sputum
3004001106	3004001	113	Visit_106	25-Oct-17	Cohort C	Cohort C TIP	Treatment	242	<65	F	2	CAUCASIAN	DEU	9.90E+01	CFU/g	0.35	2.61E+08	1.00E+04	1.00E+04	Below	Sputum
3004001201	3004001	141	Visit_201	22-Nov-17	Cohort C	Cohort C TIP	Treatment	242	<65	F	2	CAUCASIAN	DEU	9.90E+01	CFU/g	0.37	1.91E+09	1.00E+04	1.00E+04	Below	Sputum
3004002101	3004002	0	Visit_101	05-Jul-17	Cohort C	Cohort C TIP+Placebo	Treatment	242	>=65	M	1	CAUCASIAN	DEU	3.64E+05	CFU/g	56.58	4.89E+08	4.01E+07	3.23E+07	Below	Sputum
3004002103	3004002	29	Visit_103	02-Aug-17	Cohort C	Cohort C TIP+Placebo	Treatment	242	>=65	M	1	CAUCASIAN	DEU	9.90E+01	CFU/g	57.53	2.37E+08	1.65E+07	2.18E+07	Below	Sputum
3004002104	3004002	57	Visit_104	30-Aug-17	Cohort C	Cohort C TIP+Placebo	Treatment	242	>=65	M	1	CAUCASIAN	DEU	2.44E+05	CFU/g	36.81	4.64E+08	2.13E+07	2.18E+07	Below	Sputum
3004002105	3004002	85	Visit_105	27-Sep-17	Cohort C	Cohort C TIP+Placebo	Treatment	242	>=65	M	1	NA	NA	4.21E+05	CFU/g	68.54	5.53E+08	2.49E+07	4.42E+07	Below	Sputum
3004003101	3004003	0	Visit_101	16-Aug-17	Cohort C	Cohort C TIP	Treatment	242	<65	M	1	CAUCASIAN	DEU	4.40E+07	CFU/g	75.79	2.25E+09	2.78E+08	1.79E+08	Below	Sputum
3004003102	3004003	8	Visit_102	23-Aug-17	Cohort C	Cohort C TIP	Treatment	242	<65	M	1	CAUCASIAN	DEU	9.90E+01	CFU/g	71.15	3.38E+08	4.66E+07	4.17E+07	Below	Sputum
3004003103	3004003	29	Visit_103	20-Sep-17	Cohort C	Cohort C TIP	Treatment	242	<65	M	1	CAUCASIAN	DEU	3.28E+05	CFU/g	10.91	3.89E+08	9.49E+06	3.46E+06	Below	Sputum
3005003101	3005003	0	Visit_101	26-Jul-17	Cohort C	Cohort C TIP+Placebo	Treatment	242	<65	F	2	CAUCASIAN	DEU	4.53E+05	CFU/g	61.65	4.34E+08	3.62E+07	1.45E+07	Below	Sputum
3005003102	3005003	8	Visit_102	03-Aug-17	Cohort C	Cohort C TIP+Placebo	Treatment	242	<65	F	2	CAUCASIAN	DEU	1.91E+02	CFU/g	36.43	3.53E+07	2.23E+06	1.03E+06	Below	Sputum
3005003103	3005003	29	Visit_103	22-Aug-17	Cohort C	Cohort C TIP+Placebo	Treatment	242	<65	F	2	CAUCASIAN	DEU	9.90E+01	CFU/g	72.51	9.46E+06	1.11E+06	1.75E+06	Below	Sputum
3005003104	3005003	57	Visit_104	21-Sep-17	Cohort C	Cohort C TIP+Placebo	Treatment	242	<65	F	2	CAUCASIAN	DEU	2.00E+03	CFU/g	0.08	7.69E+08	1.00E+04	1.00E+04	Below	Sputum
3005003106	3005003	113	Visit_106	22-Nov-17	Cohort C	Cohort C TIP+Placebo	Treatment	242	<65	F	2	CAUCASIAN	DEU	8.42E+04	CFU/g	5.64	4.95E+08	4.64E+06	4.58E+06	Below	Sputum
3005003202	3005003	169	Visit_202	18-Jan-18	Cohort C	Cohort C TIP+Placebo	Treatment	242	<65	F	2	CAUCASIAN	DEU	1.78E+08	CFU/g	1.95	6.83E+08	2.96E+06	1.85E+06	Below	Sputum
3005004101	3005004	0	Visit_101	02-Oct-18	Cohort A	Cohort A TIP+Placebo	Treatment	84	<65	F	2	CAUCASIAN	DEU	1.91E+08	CFU/g	81.86	2.43E+09	2.11E+08	3.41E+08	Below	Sputum
3005004103	3005004	29	Visit_103	30-Oct-18	Cohort A	Cohort A TIP+Placebo	Treatment	84	<65	F	2	CAUCASIAN	DEU	4.18E+08	CFU/g	88.51	2.09E+09	2.40E+08	3.22E+08	Below	Sputum
3005004104	3005004	57	Visit_104	29-Nov-18	Cohort A	Cohort A TIP+Placebo	Treatment	84	<65	F	2	CAUCASIAN	DEU	2.40E+08	CFU/g	92.13	1.39E+09	1.70E+08	1.62E+08	Below	Sputum
3005004105	3005004	85	Visit_105	27-Dec-18	Cohort A	Cohort A TIP+Placebo	Treatment	84	<65	F	2	CAUCASIAN	DEU	7.60E+07	CFU/g	88.44	1.27E+09	1.47E+08	2.18E+08	Below	Sputum
3005004106	3005004	113	Visit_106	25-Jan-19	Cohort A	Cohort A TIP+Placebo	Treatment	84	<65	F	2	CAUCASIAN	DEU	2.10E+08	CFU/g	62.56	3.59E+09	3.08E+08	2.42E+08	Below	Sputum
3005004201	3005004	141	Visit_201	19-Feb-19	Cohort A	Cohort A TIP+Placebo	Treatment	84	<65	F	2	CAUCASIAN	DEU	6.10E+08	CFU/g	83.17	3.41E+09	3.48E+08	3.53E+08	Below	Sputum
3005004202	3005004	169	Visit_202	20-Mar-19	Cohort A	Cohort A TIP+Placebo	Treatment	84	<65	F	2	CAUCASIAN	DEU	4.57E+08	CFU/g	90	2.40E+09	3.10E+08	3.50E+08	Below	Sputum
3006001101	3006001	0	Visit_101	16-Jun-17	Cohort B	Cohort B TIP+Placebo	Treatment	141	>=65	F	2	CAUCASIAN	DEU	1.04E+08	CFU/g	98.84	6.90E+08	1.18E+08	9.56E+07	Below	Sputum
3006001102	3006001	8	Visit_102	23-Jun-17	Cohort B	Cohort B TIP+Placebo	Treatment	141	>=65	F	2	CAUCASIAN	DEU	8.87E+06	CFU/g	83.29	6.60E+08	8.22E+07	1.12E+08	Below	Sputum
3006001103	3006001	29	Visit_103	14-Jul-17	Cohort B	Cohort B TIP+Placebo	Treatment	141	>=65	F	2	CAUCASIAN	DEU	3.91E+07	CFU/g	76.78	5.67E+08	9.78E+07	5.01E+07	Below	Sputum
3006001104	3006001	57	Visit_104	11-Aug-17	Cohort B	Cohort B TIP+Placebo	Treatment	141	>=65	F	2	CAUCASIAN	DEU	1.29E+07	CFU/g	94.83	5.26E+08	8.22E+07	5.94E+07	Below	Sputum
3007001101	3007001	0	Visit_101	13-Nov-17	Cohort A	Cohort A TIP	Treatment	84	<65	F	2	CAUCASIAN	DEU	2.03E+08	CFU/g	88.7	1.89E+09	2.55E+08	2.15E+08	Below	Sputum
3007001102	3007001	8	Visit_102	21-Nov-17	Cohort A	Cohort A TIP	Treatment	84	<65	F	2	CAUCASIAN	DEU	1.63E+06	CFU/g	74.78	1.54E+09	1.68E+08	3.27E+08	Below	Sputum
3007001103	3007001	29	Visit_103	12-Dec-17	Cohort A	Cohort A TIP	Treatment	84	<65	F	2	CAUCASIAN	DEU	1.26E+10	CFU/g	94.62	2.69E+09	3.19E+08	6.59E+08	Below	Sputum
3007001104	3007001	57	Visit_104	08-Jan-18	Cohort A	Cohort A TIP	Treatment	84	<65	F	2	CAUCASIAN	DEU	9.90E+01	CFU/g	74.79	9.55E+08	9.43E+07	9.41E+07	Below	Sputum
3007001105	3007001	85	Visit_105	09-Feb-18	Cohort A	Cohort A TIP	Treatment	84	<65	F	2	CAUCASIAN	DEU	1.93E+08	CFU/g	80.26	2.00E+09	1.99E+08	2.00E+08	Below	Sputum
3007001106	3007001	113	Visit_106	06-Mar-18	Cohort A	Cohort A TIP	Treatment	84	<65	F	2	CAUCASIAN	DEU	7.82E+05	CFU/g	96.45	4.58E+08	7.70E+07	7.18E+07	Below	Sputum
3007001201	3007001	141	Visit_201	06-Apr-18	Cohort A	Cohort A TIP	Treatment	84	<65	F	2	CAUCASIAN	DEU	9.91E+05	CFU/g	72.69	4.13E+08	6.62E+07	9.73E+07	Below	Sputum
3007001202	3007001	169	Visit_202	30-Apr-18	Cohort A	Cohort A TIP	Treatment	84	<65	F	2	CAUCASIAN	DEU	3.52E+07	CFU/g	54.19	3.81E+09	2.30E+08	2.31E+08	Below	Sputum
3007002101	3007002	0	Visit_101	12-Dec-17	Pooled Placebo	Pooled Placebo	Placebo	0	>=65	M	1	CAUCASIAN	DEU	6.58E+08	CFU/g	91.45	1.13E+09	1.36E+08	2.49E+08	Below	Sputum
3007002102	3007002	8	Visit_102	22-Dec-17	Pooled Placebo	Pooled Placebo	Placebo	0	>=65	M	1	CAUCASIAN	DEU	8.55E+06	CFU/g	97	8.43E+08	1.12E+08	2.07E+08	Below	Sputum
3007002103	3007002	29	Visit_103	11-Jan-18	Pooled Placebo	Pooled Placebo	Placebo	0	>=65	M	1	CAUCASIAN	DEU	7.90E+09	CFU/g	93.78	4.38E+09	6.37E+08	7.75E+08	Below	Sputum
3007002104	3007002	57	Visit_104	20-Feb-18	Pooled Placebo	Pooled Placebo	Placebo	0	>=65	M	1	CAUCASIAN	DEU	1.76E+08	CFU/g	96.42	1.52E+09	2.47E+08	8.14E+07	Below	Sputum
3007002105	3007002	85	Visit_105	29-Mar-18	Pooled Placebo	Pooled Placebo	Placebo	0	>=65	M	1	CAUCASIAN	DEU	1.52E+07	CFU/g	93.62	6.59E+08	1.25E+08	1.49E+08	Below	Sputum
3007002106	3007002	113	Visit_106	19-Apr-18	Pooled Placebo	Pooled Placebo	Placebo	0	>=65	M	1	CAUCASIAN	DEU	1.74E+07	CFU/g	95.68	1.96E+09	2.96E+08	4.84E+08	Below	Sputum
3007002201	3007002	141	Visit_201	03-May-18	Pooled Placebo	Pooled Placebo	Placebo	0	>=65	M	1	CAUCASIAN	DEU	2.82E+08	CFU/g	99.33	2.22E+09	3.42E+08	2.90E+08	Below	Sputum
3007002202	3007002	169	Visit_202	29-May-18	Pooled Placebo	Pooled Placebo	Placebo	0	>=65	M	1	CAUCASIAN	DEU	6.46E+08	CFU/g	97.42	4.90E+09	7.77E+08	1.35E+09	Below	Sputum
3007003101	3007003	0	Visit_101	16-May-18	Cohort C	Cohort C TIP+Placebo	Treatment	242	<65	M	1	CAUCASIAN	DEU	9.90E+01	CFU/g	2.83	2.11E+10	1.27E+08	1.17E+08	Below	Sputum
3007003102	3007003	8	Visit_102	23-May-18	Cohort C	Cohort C TIP+Placebo	Treatment	242	<65	M	1	CAUCASIAN	DEU	9.90E+01	CFU/g	0.09	3.40E+10	1.27E+07	1.28E+07	Below	Sputum
3007003103	3007003	29	Visit_103	13-Jun-18	Cohort C	Cohort C TIP+Placebo	Treatment	242	<65	M	1	CAUCASIAN	DEU	9.90E+01	CFU/g	2.32	2.60E+09	1.19E+07	1.33E+07	Below	Sputum
3007003104	3007003	57	Visit_104	11-Jul-18	Cohort C	Cohort C TIP+Placebo	Treatment	242	<65	M	1	CAUCASIAN	DEU	9.90E+01	CFU/g	15.77	7.15E+08	1.84E+07	2.36E+07	Below	Sputum
3007003105	3007003	85	Visit_105	08-Aug-18	Cohort C	Cohort C TIP+Placebo	Treatment	242	<65	M	1	CAUCASIAN	DEU	9.90E+01	CFU/g	48.78	1.68E+09	1.09E+08	1.57E+08	Below	Sputum
3007003106	3007003	113	Visit_106	04-Sep-18	Cohort C	Cohort C TIP+Placebo	Treatment	242	<65	M	1	CAUCASIAN	DEU	9.90E+01	CFU/g	0.14	2.46E+10	1.44E+07	1.91E+07	Below	Sputum
3007003201	3007003	141	Visit_201	02-Oct-18	Cohort C	Cohort C TIP+Placebo	Treatment	242	<65	M	1	CAUCASIAN	DEU	9.90E+01	CFU/g	75.7	9.24E+08	1.23E+08	1.17E+08	Below	Sputum
3007003202	3007003	169	Visit_202	31-Oct-18	Cohort C	Cohort C TIP+Placebo	Treatment	242	<65	M	1	CAUCASIAN	DEU	9.90E+01	CFU/g	63.71	1.68E+09	1.81E+08	9.72E+07	Below	Sputum
5001001101	5001001	0	Visit_101	10-Mar-17	Pooled Placebo	Pooled Placebo	Placebo	0	>=65	M	1	CAUCASIAN	ITA	1.00E+05	CFU/g	26.65	2.29E+09	1.38E+08	1.90E+08	Below	Sputum
5001001102	5001001	8	Visit_102	16-Mar-17	Pooled Placebo	Pooled Placebo	Placebo	0	>=65	M	1	CAUCASIAN	ITA	1.52E+06	CFU/g	0.95	7.25E+09	3.13E+07	3.41E+07	Below	Sputum
5001001103	5001001	29	Visit_103	06-Apr-17	Pooled Placebo	Pooled Placebo	Placebo	0	>=65	M	1	CAUCASIAN	ITA	9.22E+06	CFU/g	93.27	1.76E+09	2.19E+08	3.13E+08	Below	Sputum
5001001104	5001001	57	Visit_104	04-May-17	Pooled Placebo	Pooled Placebo	Placebo	0	>=65	M	1	CAUCASIAN	ITA	2.25E+06	CFU/g	89.58	3.28E+09	4.46E+08	3.64E+08	Below	Sputum
5001001105	5001001	85	Visit_105	31-May-17	Pooled Placebo	Pooled Placebo	Placebo	0	>=65	M	1	CAUCASIAN	ITA	1.84E+06	CFU/g	95.1	2.19E+09	2.92E+08	4.42E+08	Below	Sputum
5001001106	5001001	113	Visit_106	28-Jun-17	Pooled Placebo	Pooled Placebo	Placebo	0	>=65	M	1	CAUCASIAN	ITA	1.28E+06	CFU/g	87.75	1.58E+09	2.10E+08	2.90E+08	Below	Sputum
5001001201	5001001	141	Visit_201	25-Jul-17	Pooled Placebo	Pooled Placebo	Placebo	0	>=65	M	1	CAUCASIAN	ITA	3.06E+06	CFU/g	46	3.22E+09	2.04E+08	3.37E+08	Below	Sputum
5001001202	5001001	169	Visit_202	23-Aug-17	Pooled Placebo	Pooled Placebo	Placebo	0	>=65	M	1	CAUCASIAN	ITA	3.37E+04	CFU/g	27.68	2.94E+09	1.13E+08	1.69E+08	Below	Sputum
5001003101	5001003	0	Visit_101	03-Oct-17	Pooled Placebo	Pooled Placebo	Placebo	0	<65	F	2	CAUCASIAN	ITA	2.30E+06	CFU/g	98.43	2.38E+08	4.87E+07	3.91E+07	Below	Sputum
5001003102	5001003	8	Visit_102	13-Oct-17	Pooled Placebo	Pooled Placebo	Placebo	0	<65	F	2	CAUCASIAN	ITA	8.40E+06	CFU/g	99.44	2.99E+08	5.24E+07	3.85E+07	Below	Sputum
5001003103	5001003	29	Visit_103	03-Nov-17	Pooled Placebo	Pooled Placebo	Placebo	0	<65	F	2	CAUCASIAN	ITA	5.71E+07	CFU/g	73.85	1.77E+08	2.57E+07	1.57E+07	Below	Sputum
5001003104	5001003	57	Visit_104	28-Nov-17	Pooled Placebo	Pooled Placebo	Placebo	0	<65	F	2	CAUCASIAN	ITA	1.73E+07	CFU/g	95.76	3.39E+08	5.41E+07	6.65E+07	Below	Sputum
5001003105	5001003	85	Visit_105	22-Dec-17	Pooled Placebo	Pooled Placebo	Placebo	0	<65	F	2	CAUCASIAN	ITA	1.14E+05	CFU/g	0.05	1.04E+09	1.14E+05	1.01E+05	Below	Sputum
5001003106	5001003	113	Visit_106	19-Jan-18	Pooled Placebo	Pooled Placebo	Placebo	0	<65	F	2	CAUCASIAN	ITA	1.71E+07	CFU/g	0.29	1.11E+09	2.15E+05	1.47E+05	Below	Sputum
5001003201	5001003	141	Visit_201	22-Feb-18	Pooled Placebo	Pooled Placebo	Placebo	0	<65	F	2	CAUCASIAN	ITA	1.41E+04	CFU/g	0.03	1.56E+09	1.00E+04	1.00E+04	Below	Sputum
5001003202	5001003	169	Visit_202	22-Mar-18	Pooled Placebo	Pooled Placebo	Placebo	0	<65	F	2	CAUCASIAN	ITA	2.95E+03	CFU/g	0.05	8.29E+08	1.00E+04	1.00E+04	Below	Sputum
5001004101	5001004	0	Visit_101	23-Nov-17	Cohort C	Cohort C TIP+Placebo	Treatment	242	>=65	F	2	CAUCASIAN	ITA	1.33E+05	CFU/g	36.91	7.99E+09	3.09E+08	4.96E+08	Below	Sputum
5001004102	5001004	8	Visit_102	29-Nov-17	Cohort C	Cohort C TIP+Placebo	Treatment	242	>=65	F	2	CAUCASIAN	ITA	9.90E+01	CFU/g	0.13	7.34E+09	1.21E+06	8.87E+05	Below	Sputum
5001004106	5001004	113	Visit_103	19-Dec-17	Cohort C	Cohort C TIP+Placebo	Treatment	242	>=65	F	2	CAUCASIAN	ITA	1.37E+09	CFU/g	39.38	2.95E+09	1.10E+08	1.82E+08	Below	Sputum
5001004201	5001004	141	Visit_201	18-Jan-18	Cohort C	Cohort C TIP+Placebo	Treatment	242	>=65	F	2	CAUCASIAN	ITA	2.57E+08	CFU/g	2.06	1.96E+10	1.14E+08	7.87E+07	Below	Sputum
5001004202	5001004	169	Visit_202	15-Feb-18	Cohort C	Cohort C TIP+Placebo	Treatment	242	>=65	F	2	CAUCASIAN	ITA	1.05E+09	CFU/g	58.86	2.69E+09	1.41E+08	2.57E+08	Below	Sputum
5001005101	5001005	0	Visit_101	13-Dec-17	Cohort A	Cohort A TIP+Placebo	Treatment	84	>=65	M	1	CAUCASIAN	ITA	1.77E+10	CFU/g	88.51	1.24E+09	1.41E+08	1.17E+08	Below	Sputum
5001005102	5001005	8	Visit_102	20-Dec-17	Cohort A	Cohort A TIP+Placebo	Treatment	84	>=65	M	1	CAUCASIAN	ITA	8.66E+09	CFU/g	43.07	2.56E+09	1.29E+08	2.17E+08	Below	Sputum
5001005103	5001005	29	Visit_103	18-Jan-18	Cohort A	Cohort A TIP+Placebo	Treatment	84	>=65	M	1	CAUCASIAN	ITA	2.53E+10	CFU/g	67.51	2.72E+09	1.94E+08	1.38E+08	Below	Sputum
5001005104	5001005	57	Visit_104	12-Feb-18	Cohort A	Cohort A TIP+Placebo	Treatment	84	>=65	M	1	CAUCASIAN	ITA	5.40E+06	CFU/g	58.48	1.45E+09	9.05E+07	6.60E+07	Below	Sputum
5001005105	5001005	85	Visit_105	07-Mar-18	Cohort A	Cohort A TIP+Placebo	Treatment	84	>=65	M	1	CAUCASIAN	ITA	1.79E+08	CFU/g	86.72	8.03E+08	1.13E+08	7.94E+07	Below	Sputum
5001005106	5001005	113	Visit_106	09-Apr-18	Cohort A	Cohort A TIP+Placebo	Treatment	84	>=65	M	1	CAUCASIAN	ITA	1.75E+07	CFU/g	93.89	5.24E+08	8.67E+07	6.12E+07	Below	Sputum
5001005201	5001005	141	Visit_201	10-May-18	Cohort A	Cohort A TIP+Placebo	Treatment	84	>=65	M	1	CAUCASIAN	ITA	6.20E+07	CFU/g	63.23	4.72E+09	3.74E+08	3.18E+08	Below	Sputum
5001005202	5001005	169	Visit_202	14-Jun-18	Cohort A	Cohort A TIP+Placebo	Treatment	84	>=65	M	1	CAUCASIAN	ITA	1.44E+07	CFU/g	56.72	6.07E+09	2.91E+08	4.12E+08	Below	Sputum
5001006101	5001006	0	Visit_101	29-Mar-18	Pooled Placebo	Pooled Placebo	Placebo	0	<65	F	2	CAUCASIAN	ITA	8.48E+06	CFU/g	97.55	1.52E+09	2.12E+08	1.64E+08	Below	Sputum
5001006102	5001006	8	Visit_102	06-Apr-18	Pooled Placebo	Pooled Placebo	Placebo	0	<65	F	2	CAUCASIAN	ITA	9.00E+06	CFU/g	96.66	9.48E+08	1.26E+08	1.34E+08	Below	Sputum
5001006103	5001006	29	Visit_103	NA	Pooled Placebo	Pooled Placebo	Placebo	0	<65	F	2	NA	NA	1.80E+06	CFU/g	94.47	1.21E+09	1.57E+08	2.38E+08	Below	Sputum
5001006104	5001006	57	Visit_104	24-May-18	Pooled Placebo	Pooled Placebo	Placebo	0	<65	F	2	CAUCASIAN	ITA	1.64E+07	CFU/g	99.44	6.83E+08	1.22E+08	6.18E+07	Below	Sputum
5001006105	5001006	85	Visit_105	18-Jun-18	Pooled Placebo	Pooled Placebo	Placebo	0	<65	F	2	CAUCASIAN	ITA	6.60E+07	CFU/g	98.33	1.31E+09	1.45E+08	2.07E+08	Below	Sputum
5001006201	5001006	141	Visit_201	10-Aug-18	Pooled Placebo	Pooled Placebo	Placebo	0	<65	F	2	CAUCASIAN	ITA	1.45E+07	CFU/g	98.32	6.80E+08	9.64E+07	1.47E+08	Below	Sputum
5001006202	5001006	169	Visit_202	15-Oct-18	Pooled Placebo	Pooled Placebo	Placebo	0	<65	F	2	CAUCASIAN	ITA	7.81E+07	CFU/g	98.9	ND	1.00E+04	1.00E+04	Below	Sputum
5001007101	5001007	0	Visit_101	05-Jul-18	Cohort B	Cohort B TIP	Treatment	141	<65	M	1	CAUCASIAN	ITA	9.92E+08	CFU/g	81.02	8.42E+08	7.72E+07	1.15E+08	Below	Sputum
5001007102	5001007	8	Visit_102	10-Jul-18	Cohort B	Cohort B TIP	Treatment	141	<65	M	1	CAUCASIAN	ITA	1.58E+06	CFU/g	17.25	8.22E+08	1.75E+07	2.34E+07	Below	Sputum
5002002101	5002002	0	Visit_101	31-Oct-17	Cohort A	Cohort A TIP+Placebo	Treatment	84	<65	F	2	CAUCASIAN	ITA	2.20E+07	CFU/g	16.17	3.65E+08	6.14E+06	3.72E+06	Above	Sputum
5002002102	5002002	8	Visit_102	08-Nov-17	Cohort A	Cohort A TIP+Placebo	Treatment	84	<65	F	2	CAUCASIAN	ITA	9.90E+01	CFU/g	0.05	6.46E+07	1.00E+04	3.72E+04	Above	Sputum
5002002103	5002002	29	Visit_103	27-Nov-17	Cohort A	Cohort A TIP+Placebo	Treatment	84	<65	F	2	CAUCASIAN	ITA	9.90E+01	CFU/g	0.05	4.93E+07	1.00E+04	1.00E+04	Above	Sputum
5002002104	5002002	57	Visit_104	28-Dec-17	Cohort A	Cohort A TIP+Placebo	Treatment	84	<65	F	2	CAUCASIAN	ITA	9.90E+01	CFU/g	0.02	4.14E+08	1.00E+04	1.00E+04	Above	Sputum
5002002105	5002002	85	Visit_105	25-Jan-18	Cohort A	Cohort A TIP+Placebo	Treatment	84	<65	F	2	CAUCASIAN	ITA	9.90E+01	CFU/g	0.05	3.10E+08	1.00E+04	1.00E+04	Above	Sputum
5002002106	5002002	113	Visit_106	23-Feb-18	Cohort A	Cohort A TIP+Placebo	Treatment	84	<65	F	2	CAUCASIAN	ITA	9.90E+01	CFU/g	0.02	2.88E+08	1.00E+04	1.00E+04	Above	Sputum
5002002201	5002002	141	Visit_201	21-Mar-18	Cohort A	Cohort A TIP+Placebo	Treatment	84	<65	F	2	CAUCASIAN	ITA	9.90E+01	CFU/g	0.4	7.81E+08	1.00E+04	1.00E+04	Above	Sputum
5002002202	5002002	169	Visit_202	18-Apr-18	Cohort A	Cohort A TIP+Placebo	Treatment	84	<65	F	2	CAUCASIAN	ITA	9.90E+01	CFU/g	0.09	8.59E+08	1.00E+04	1.00E+04	Above	Sputum
5002006101	5002006	0	Visit_101	08-May-18	Pooled Placebo	Pooled Placebo	Placebo	0	<65	F	2	CAUCASIAN	ITA	5.00E+06	CFU/g	48.15	3.76E+09	1.60E+08	2.03E+08	Below	Sputum
5002006102	5002006	8	Visit_102	16-May-18	Pooled Placebo	Pooled Placebo	Placebo	0	<65	F	2	CAUCASIAN	ITA	1.52E+06	CFU/g	19.12	3.86E+09	9.13E+07	6.48E+07	Below	Sputum
5002006103	5002006	29	Visit_103	13-Jun-18	Pooled Placebo	Pooled Placebo	Placebo	0	<65	F	2	CAUCASIAN	ITA	1.33E+08	CFU/g	19.66	1.58E+10	4.37E+08	6.62E+08	Below	Sputum
5002006104	5002006	57	Visit_104	04-Jul-18	Pooled Placebo	Pooled Placebo	Placebo	0	<65	F	2	CAUCASIAN	ITA	1.29E+06	CFU/g	78.39	1.76E+09	1.30E+08	1.98E+08	Below	Sputum
5002006201	5002006	141	Visit_201	26-Sep-18	Pooled Placebo	Pooled Placebo	Placebo	0	<65	F	2	CAUCASIAN	ITA	1.14E+06	CFU/g	83.45	9.65E+08	1.33E+08	7.11E+07	Below	Sputum
5002007101	5002007	0	Visit_101	21-May-18	Cohort C	Cohort C TIP	Treatment	242	<65	F	2	CAUCASIAN	ITA	7.22E+06	CFU/g	20.47	4.25E+09	9.03E+07	6.50E+07	Above	Sputum
5002007102	5002007	8	Visit_102	30-May-18	Cohort C	Cohort C TIP	Treatment	242	<65	F	2	CAUCASIAN	ITA	9.90E+01	CFU/g	0.06	3.33E+08	4.37E+04	4.23E+04	Above	Sputum
5002007103	5002007	29	Visit_103	20-Jun-18	Cohort C	Cohort C TIP	Treatment	242	<65	F	2	CAUCASIAN	ITA	9.90E+01	CFU/g	0.07	3.62E+09	1.00E+04	1.00E+04	Above	Sputum
5002007104	5002007	57	Visit_104	16-Jul-18	Cohort C	Cohort C TIP	Treatment	242	<65	F	2	CAUCASIAN	ITA	9.90E+01	CFU/g	0.03	5.81E+08	1.00E+04	1.00E+04	Above	Sputum
5002007106	5002007	113	Visit_106	07-Sep-18	Cohort C	Cohort C TIP	Treatment	242	<65	F	2	CAUCASIAN	ITA	1.40E+06	CFU/g	0.69	1.81E+09	2.94E+06	4.56E+06	Above	Sputum
5003002101	5003002	0	Visit_101	03-Nov-17	Cohort A	Cohort A TIP	Treatment	84	>=65	F	2	NA	NA	2.82E+06	CFU/g	80.69	1.50E+08	2.56E+07	2.11E+07	Below	Sputum
5003002102	5003002	8	Visit_102	09-Nov-17	Cohort A	Cohort A TIP	Treatment	84	>=65	F	2	NA	NA	1.10E+05	CFU/g	52.47	1.51E+08	9.16E+06	1.50E+07	Below	Sputum
5003002103	5003002	29	Visit_103	NA	Cohort A	Cohort A TIP	Treatment	84	>=65	F	2	NA	NA	4.80E+02	CFU/g	71.54	7.56E+07	8.20E+06	1.10E+07	Below	Sputum
5003002104	5003002	57	Visit_104	04-Jan-18	Cohort A	Cohort A TIP	Treatment	84	>=65	F	2	NA	NA	2.20E+07	CFU/g	91.85	1.77E+08	3.37E+07	2.62E+07	Below	Sputum
5003002106	5003002	113	Visit_105	05-Feb-18	Cohort A	Cohort A TIP	Treatment	84	>=65	F	2	NA	NA	1.01E+04	CFU/g	64.79	2.56E+08	2.14E+07	2.38E+07	Below	Sputum
5003002201	5003002	141	Visit_201	14-Mar-18	Cohort A	Cohort A TIP	Treatment	84	>=65	F	2	NA	NA	5.00E+05	CFU/g	79.29	2.45E+08	3.41E+07	3.19E+07	Below	Sputum
5003002202	5003002	169	Visit_202	22-May-18	Cohort A	Cohort A TIP	Treatment	84	>=65	F	2	CAUCASIAN	ITA	7.27E+05	CFU/g	89.87	4.35E+08	7.02E+07	6.37E+07	Below	Sputum
5003004101	5003004	0	Visit_101	05-Jan-18	Cohort C	Cohort C TIP+Placebo	Treatment	242	>=65	F	2	NA	NA	8.00E+05	CFU/g	0.12	4.01E+09	1.28E+06	1.19E+06	Below	Sputum
5003004102	5003004	8	Visit_102	15-Jan-18	Cohort C	Cohort C TIP+Placebo	Treatment	242	>=65	F	2	CAUCASIAN	ITA	9.90E+01	CFU/g	0.19	2.11E+08	2.02E+05	1.28E+05	Below	Sputum
5003004106	5003004	113	Visit_106	24-Jan-18	Cohort C	Cohort C TIP+Placebo	Treatment	242	>=65	F	2	NA	NA	2.84E+03	CFU/g	0.16	2.16E+09	1.00E+04	1.00E+04	Below	Sputum
5003004201	5003004	141	Visit_201	14-Mar-18	Cohort C	Cohort C TIP+Placebo	Treatment	242	>=65	F	2	NA	NA	1.45E+08	CFU/g	25.48	3.39E+09	9.18E+07	7.52E+07	Below	Sputum
5003006101	5003006	0	Visit_101	01-Jun-18	Pooled Placebo	Pooled Placebo	Placebo	0	>=65	F	2	NA	NA	3.64E+07	CFU/g	78.92	4.08E+09	3.97E+08	1.27E+09	Below	Sputum
5003006102	5003006	8	Visit_102	12-Jun-18	Pooled Placebo	Pooled Placebo	Placebo	0	>=65	F	2	NA	NA	1.73E+07	CFU/g	67.86	1.99E+09	1.74E+08	5.57E+08	Below	Sputum
5003006103	5003006	29	Visit_103	03-Jul-18	Pooled Placebo	Pooled Placebo	Placebo	0	>=65	F	2	CAUCASIAN	ITA	4.44E+07	CFU/g	84.82	1.30E+09	1.40E+08	4.05E+08	Below	Sputum
5003006104	5003006	57	Visit_104	03-Aug-18	Pooled Placebo	Pooled Placebo	Placebo	0	>=65	F	2	CAUCASIAN	ITA	3.80E+09	CFU/g	71.55	7.21E+08	9.34E+07	2.72E+08	Below	Sputum
5003006105	5003006	85	Visit_105	07-Sep-18	Pooled Placebo	Pooled Placebo	Placebo	0	>=65	F	2	CAUCASIAN	ITA	1.87E+08	CFU/g	96.28	4.09E+09	4.83E+08	1.80E+09	Below	Sputum
5003006106	5003006	113	Visit_106	12-Oct-18	Pooled Placebo	Pooled Placebo	Placebo	0	>=65	F	2	CAUCASIAN	ITA	3.43E+05	CFU/g	75.14	1.09E+09	1.35E+08	3.83E+08	Below	Sputum
5003006201	5003006	141	Visit_201	22-Nov-18	Pooled Placebo	Pooled Placebo	Placebo	0	>=65	F	2	CAUCASIAN	ITA	1.53E+07	CFU/g	98.01	1.29E+09	2.34E+08	3.53E+08	Below	Sputum
5003006202	5003006	169	Visit_202	27-Dec-18	Pooled Placebo	Pooled Placebo	Placebo	0	>=65	F	2	CAUCASIAN	ITA	5.05E+08	CFU/g	73.92	2.99E+09	2.67E+08	8.34E+08	Below	Sputum
5004001101	5004001	0	Visit_101	03-Oct-17	Cohort C	Cohort C TIP	Treatment	242	<65	F	2	CAUCASIAN	ITA	3.21E+06	CFU/g	91.15	2.93E+09	6.34E+08	1.07E+09	Below	Sputum
5004001102	5004001	8	Visit_102	10-Oct-17	Cohort C	Cohort C TIP	Treatment	242	<65	F	2	CAUCASIAN	ITA	3.52E+03	CFU/g	42.14	4.91E+08	2.77E+07	1.47E+07	Below	Sputum
5004001103	5004001	29	Visit_103	24-Oct-17	Cohort C	Cohort C TIP	Treatment	242	<65	F	2	CAUCASIAN	ITA	9.90E+01	CFU/g	30.37	5.96E+08	2.35E+07	1.33E+07	Below	Sputum
5004001104	5004001	57	Visit_104	28-Nov-17	Cohort C	Cohort C TIP	Treatment	242	<65	F	2	CAUCASIAN	ITA	9.90E+01	CFU/g	15.64	1.46E+09	5.86E+07	4.18E+07	Below	Sputum
5004001105	5004001	85	Visit_105	27-Dec-17	Cohort C	Cohort C TIP	Treatment	242	<65	F	2	CAUCASIAN	ITA	4.21E+03	CFU/g	88.96	1.64E+09	2.03E+08	2.82E+08	Below	Sputum
5004001106	5004001	113	Visit_106	22-Jan-18	Cohort C	Cohort C TIP	Treatment	242	<65	F	2	CAUCASIAN	ITA	9.90E+01	CFU/g	95.05	1.41E+09	2.06E+08	2.79E+08	Below	Sputum
5004001201	5004001	141	Visit_201	20-Feb-18	Cohort C	Cohort C TIP	Treatment	242	<65	F	2	CAUCASIAN	ITA	6.60E+07	CFU/g	67.7	4.80E+09	4.51E+08	1.72E+08	Below	Sputum
5004002101	5004002	0	Visit_101	23-Oct-17	Cohort C	Cohort C TIP	Treatment	242	>=65	M	1	CAUCASIAN	ITA	4.00E+06	CFU/g	50.87	1.13E+09	4.93E+07	3.15E+07	Above	Sputum
5004002102	5004002	8	Visit_102	31-Oct-17	Cohort C	Cohort C TIP	Treatment	242	>=65	M	1	CAUCASIAN	ITA	9.90E+01	CFU/g	0.05	4.30E+08	3.60E+04	1.00E+04	Above	Sputum
5004002103	5004002	29	Visit_103	21-Nov-17	Cohort C	Cohort C TIP	Treatment	242	>=65	M	1	CAUCASIAN	ITA	9.90E+01	CFU/g	0.05	5.14E+08	1.58E+05	8.12E+04	Above	Sputum
5004002104	5004002	57	Visit_104	19-Dec-17	Cohort C	Cohort C TIP	Treatment	242	>=65	M	1	CAUCASIAN	ITA	9.52E+02	CFU/g	0.12	5.16E+08	5.76E+04	9.71E+04	Above	Sputum
5004002105	5004002	85	Visit_105	12-Jan-18	Cohort C	Cohort C TIP	Treatment	242	>=65	M	1	CAUCASIAN	ITA	1.50E+04	CFU/g	0.54	2.80E+08	3.66E+05	3.02E+05	Above	Sputum
5004002106	5004002	113	Visit_106	06-Feb-18	Cohort C	Cohort C TIP	Treatment	242	>=65	M	1	CAUCASIAN	ITA	4.86E+07	CFU/g	36.24	1.30E+09	5.11E+07	6.12E+07	Above	Sputum
5004002201	5004002	141	Visit_201	06-Mar-18	Cohort C	Cohort C TIP	Treatment	242	>=65	M	1	CAUCASIAN	ITA	1.15E+08	CFU/g	30	1.29E+09	4.37E+07	1.62E+07	Above	Sputum
5004002202	5004002	169	Visit_202	03-Apr-18	Cohort C	Cohort C TIP	Treatment	242	>=65	M	1	CAUCASIAN	ITA	9.14E+07	CFU/g	39.5	1.71E+09	5.07E+07	2.22E+07	Above	Sputum
5004003101	5004003	0	Visit_101	12-Dec-17	Cohort A	Cohort A TIP	Treatment	84	<65	F	2	ASIAN	ITA	5.73E+06	CFU/g	44.43	1.61E+09	8.02E+07	1.17E+08	Below	Sputum
5004003102	5004003	8	Visit_102	20-Dec-17	Cohort A	Cohort A TIP	Treatment	84	<65	F	2	ASIAN	ITA	7.62E+03	CFU/g	98.45	1.62E+09	2.63E+08	2.87E+08	Below	Sputum
5004003103	5004003	29	Visit_103	09-Jan-18	Cohort A	Cohort A TIP	Treatment	84	<65	F	2	ASIAN	ITA	1.06E+09	CFU/g	98.85	8.54E+08	1.41E+08	6.90E+07	Below	Sputum
5004003104	5004003	57	Visit_104	21-Feb-18	Cohort A	Cohort A TIP	Treatment	84	<65	F	2	ASIAN	ITA	1.17E+07	CFU/g	79.21	1.71E+09	2.12E+08	2.98E+08	Below	Sputum
5004003105	5004003	85	Visit_105	07-Mar-18	Cohort A	Cohort A TIP	Treatment	84	<65	F	2	ASIAN	ITA	8.10E+06	CFU/g	97.34	2.16E+09	3.11E+08	2.11E+08	Below	Sputum
5004003106	5004003	113	Visit_106	05-Apr-18	Cohort A	Cohort A TIP	Treatment	84	<65	F	2	ASIAN	ITA	1.73E+06	CFU/g	97.91	1.51E+09	1.88E+08	3.36E+08	Below	Sputum
5004003201	5004003	141	Visit_201	04-May-18	Cohort A	Cohort A TIP	Treatment	84	<65	F	2	ASIAN	ITA	2.61E+06	CFU/g	96.5	1.39E+09	1.60E+08	2.34E+08	Below	Sputum
5004003202	5004003	169	Visit_202	07-Jun-18	Cohort A	Cohort A TIP	Treatment	84	<65	F	2	ASIAN	ITA	1.76E+07	CFU/g	86.2	2.32E+09	2.76E+08	4.28E+08	Below	Sputum
5006003101	5006003	0	Visit_101	30-May-18	Cohort C	Cohort C TIP	Treatment	242	>=65	F	2	CAUCASIAN	ITA	2.55E+06	CFU/g	73.95	7.15E+08	4.99E+07	8.36E+07	Above	Sputum
5006003103	5006003	29	Visit_103	26-Jun-18	Cohort C	Cohort C TIP	Treatment	242	>=65	F	2	CAUCASIAN	ITA	9.90E+01	CFU/g	0.05	6.48E+08	1.00E+04	1.00E+04	Above	Sputum
5006003104	5006003	57	Visit_104	25-Jul-18	Cohort C	Cohort C TIP	Treatment	242	>=65	F	2	CAUCASIAN	ITA	9.90E+01	CFU/g	0.05	5.11E+09	1.00E+04	1.00E+04	Above	Sputum
5006003105	5006003	85	Visit_105	22-Aug-18	Cohort C	Cohort C TIP	Treatment	242	>=65	F	2	CAUCASIAN	ITA	9.90E+01	CFU/g	0.05	2.22E+08	1.00E+04	1.00E+04	Above	Sputum
5007002101	5007002	0	Visit_101	23-Oct-17	Pooled Placebo	Pooled Placebo	Placebo	0	>=65	M	1	NA	NA	5.27E+09	CFU/g	19.88	4.09E+08	1.19E+07	1.08E+07	Below	Sputum
5007002102	5007002	8	Visit_102	30-Oct-17	Pooled Placebo	Pooled Placebo	Placebo	0	>=65	M	1	NA	NA	1.00E+06	CFU/g	8.68	3.04E+08	4.49E+06	6.01E+06	Below	Sputum
5007002106	5007002	113	Visit_103	22-Nov-17	Pooled Placebo	Pooled Placebo	Placebo	0	>=65	M	1	NA	NA	2.78E+07	CFU/g	49.93	7.56E+07	6.29E+06	7.88E+06	Below	Sputum
7001001101	7001001	0	Visit_101	06-Oct-17	Cohort C	Cohort C TIP+Placebo	Treatment	242	<65	M	1	CAUCASIAN	ESP	1.20E+07	CFU/g	94.86	1.61E+09	5.22E+07	4.19E+08	Below	Sputum
7001001102	7001001	8	Visit_102	17-Oct-17	Cohort C	Cohort C TIP+Placebo	Treatment	242	<65	M	1	CAUCASIAN	ESP	9.90E+01	CFU/g	0.77	5.05E+06	1.00E+04	1.00E+04	Below	Sputum
7002001101	7002001	0	Visit_101	28-Feb-17	Pooled Placebo	Pooled Placebo	Placebo	0	>=65	M	1	CAUCASIAN	ESP	1.60E+07	CFU/g	85.9	7.97E+08	1.24E+08	9.53E+07	Below	Sputum
7002001102	7002001	8	Visit_102	07-Mar-17	Pooled Placebo	Pooled Placebo	Placebo	0	>=65	M	1	CAUCASIAN	ESP	9.48E+06	CFU/g	57.72	2.38E+09	1.95E+08	1.10E+08	Below	Sputum
7002001103	7002001	29	Visit_103	28-Mar-17	Pooled Placebo	Pooled Placebo	Placebo	0	>=65	M	1	CAUCASIAN	ESP	1.14E+08	CFU/g	91.08	3.43E+08	6.14E+07	6.59E+07	Below	Sputum
7002001104	7002001	57	Visit_104	25-Apr-17	Pooled Placebo	Pooled Placebo	Placebo	0	>=65	M	1	CAUCASIAN	ESP	4.42E+08	CFU/g	79.9	2.01E+09	2.70E+08	1.56E+08	Below	Sputum
7002001105	7002001	85	Visit_105	23-May-17	Pooled Placebo	Pooled Placebo	Placebo	0	>=65	M	1	CAUCASIAN	ESP	1.52E+09	CFU/g	73.31	4.60E+09	5.28E+08	3.16E+08	Below	Sputum
7002001106	7002001	113	Visit_106	20-Jun-17	Pooled Placebo	Pooled Placebo	Placebo	0	>=65	M	1	CAUCASIAN	ESP	6.75E+07	CFU/g	96.08	9.60E+08	1.36E+08	1.50E+08	Below	Sputum
7002002101	7002002	0	Visit_101	08-Mar-17	Cohort B	Cohort B TIP	Treatment	141	>=65	F	2	CAUCASIAN	ESP	1.19E+07	CFU/g	88.25	2.42E+09	2.75E+08	4.22E+08	Above	Sputum
7002002103	7002002	29	Visit_103	05-Apr-17	Cohort B	Cohort B TIP	Treatment	141	>=65	F	2	CAUCASIAN	ESP	9.90E+01	CFU/g	18.93	3.58E+08	1.00E+04	1.00E+04	Above	Sputum
7002007101	7002007	0	Visit_101	29-Mar-17	Cohort A	Cohort A TIP+Placebo	Treatment	84	<65	F	2	CAUCASIAN	ESP	1.00E+09	CFU/g	95.05	2.42E+09	3.36E+08	6.85E+04	Below	Sputum
7002007102	7002007	8	Visit_102	04-Apr-17	Cohort A	Cohort A TIP+Placebo	Treatment	84	<65	F	2	CAUCASIAN	ESP	3.64E+07	CFU/g	52.18	1.93E+09	1.11E+08	1.00E+04	Below	Sputum
7002007103	7002007	29	Visit_103	26-Apr-17	Cohort A	Cohort A TIP+Placebo	Treatment	84	<65	F	2	CAUCASIAN	ESP	2.00E+07	CFU/g	89.96	9.40E+08	1.54E+08	1.00E+04	Below	Sputum
7002007104	7002007	57	Visit_104	24-May-17	Cohort A	Cohort A TIP+Placebo	Treatment	84	<65	F	2	CAUCASIAN	ESP	7.84E+09	CFU/g	92.11	4.99E+08	8.85E+07	1.00E+04	Below	Sputum
7002007105	7002007	85	Visit_105	21-Jun-17	Cohort A	Cohort A TIP+Placebo	Treatment	84	<65	F	2	CAUCASIAN	ESP	7.00E+08	CFU/g	86.22	1.90E+09	2.35E+08	3.84E+04	Below	Sputum
7002007106	7002007	113	Visit_106	19-Jul-17	Cohort A	Cohort A TIP+Placebo	Treatment	84	<65	F	2	CAUCASIAN	ESP	5.64E+08	CFU/g	93.49	1.15E+09	1.76E+08	3.50E+04	Below	Sputum
7002007201	7002007	141	Visit_201	16-Aug-17	Cohort A	Cohort A TIP+Placebo	Treatment	84	<65	F	2	CAUCASIAN	ESP	8.42E+06	CFU/g	97.55	2.00E+09	3.20E+08	2.94E+04	Below	Sputum
7002007202	7002007	169	Visit_202	26-Sep-17	Cohort A	Cohort A TIP+Placebo	Treatment	84	<65	F	2	CAUCASIAN	ESP	2.45E+07	CFU/g	94.66	4.00E+09	5.21E+08	7.50E+04	Below	Sputum
7002009101	7002009	0	Visit_101	08-Jun-17	Cohort A	Cohort A TIP	Treatment	84	>=65	F	2	CAUCASIAN	ESP	1.43E+07	CFU/g	96.23	4.20E+08	7.69E+07	2.87E+07	Below	Sputum
7002009103	7002009	29	Visit_103	06-Jul-17	Cohort A	Cohort A TIP	Treatment	84	>=65	F	2	CAUCASIAN	ESP	4.78E+06	CFU/g	98.29	7.50E+08	1.22E+08	5.82E+07	Below	Sputum
7002009104	7002009	57	Visit_104	03-Aug-17	Cohort A	Cohort A TIP	Treatment	84	>=65	F	2	CAUCASIAN	ESP	8.84E+06	CFU/g	99.36	5.58E+08	8.78E+07	6.01E+07	Below	Sputum
7002009201	7002009	141	Visit_201	31-Aug-17	Cohort A	Cohort A TIP	Treatment	84	>=65	F	2	CAUCASIAN	ESP	1.57E+08	CFU/g	96.3	2.11E+09	2.88E+08	4.45E+08	Below	Sputum
7002010101	7002010	0	Visit_101	05-Jul-17	Pooled Placebo	Pooled Placebo	Placebo	0	>=65	F	2	CAUCASIAN	ESP	1.36E+06	CFU/g	3.35	9.21E+09	4.27E+07	1.39E+07	Below	Sputum
7002010103	7002010	29	Visit_103	02-Aug-17	Pooled Placebo	Pooled Placebo	Placebo	0	>=65	F	2	CAUCASIAN	ESP	2.33E+07	CFU/g	6.6	9.47E+09	4.03E+07	4.75E+07	Below	Sputum
7002010104	7002010	57	Visit_104	30-Aug-17	Pooled Placebo	Pooled Placebo	Placebo	0	>=65	F	2	CAUCASIAN	ESP	1.70E+09	CFU/g	6.28	7.69E+09	4.76E+07	6.43E+07	Below	Sputum
7002010105	7002010	85	Visit_105	27-Sep-17	Pooled Placebo	Pooled Placebo	Placebo	0	>=65	F	2	CAUCASIAN	ESP	8.42E+05	CFU/g	1.71	7.86E+09	1.37E+07	1.70E+07	Below	Sputum
7002010106	7002010	113	Visit_106	25-Oct-17	Pooled Placebo	Pooled Placebo	Placebo	0	>=65	F	2	CAUCASIAN	ESP	8.70E+06	CFU/g	18.82	1.80E+09	5.38E+07	9.12E+07	Below	Sputum
7002010201	7002010	141	Visit_201	22-Nov-17	Pooled Placebo	Pooled Placebo	Placebo	0	>=65	F	2	CAUCASIAN	ESP	1.36E+08	CFU/g	13.45	2.15E+09	2.97E+07	2.94E+07	Below	Sputum
7002010202	7002010	169	Visit_202	18-Dec-17	Pooled Placebo	Pooled Placebo	Placebo	0	>=65	F	2	CAUCASIAN	ESP	4.80E+09	CFU/g	78.47	7.78E+08	7.47E+07	4.35E+07	Below	Sputum
7002013101	7002013	0	Visit_101	10-Oct-17	Cohort B	Cohort B TIP	Treatment	141	>=65	F	2	CAUCASIAN	ESP	2.00E+07	CFU/g	52.07	4.91E+09	3.08E+08	2.89E+08	Below	Control
7002014101	7002014	0	Visit_101	14-Nov-17	Cohort C	Cohort C TIP+Placebo	Treatment	242	>=65	M	1	CAUCASIAN	ESP	1.08E+06	CFU/g	60.97	3.42E+09	3.32E+08	3.14E+08	Below	Sputum
7002014102	7002014	8	Visit_102	21-Nov-17	Cohort C	Cohort C TIP+Placebo	Treatment	242	>=65	M	1	CAUCASIAN	ESP	9.90E+01	CFU/g	5.86	5.51E+08	4.94E+06	5.90E+06	Below	Sputum
7002014103	7002014	29	Visit_103	12-Dec-17	Cohort C	Cohort C TIP+Placebo	Treatment	242	>=65	M	1	CAUCASIAN	ESP	4.26E+04	CFU/g	93.46	2.27E+07	3.91E+06	5.44E+06	Below	Sputum
7002014104	7002014	57	Visit_104	09-Jan-18	Cohort C	Cohort C TIP+Placebo	Treatment	242	>=65	M	1	CAUCASIAN	ESP	4.00E+08	CFU/g	98.89	1.32E+09	2.26E+08	1.64E+08	Below	Sputum
7002014106	7002014	113	Visit_105	06-Feb-18	Cohort C	Cohort C TIP+Placebo	Treatment	242	>=65	M	1	CAUCASIAN	ESP	5.20E+07	CFU/g	99.35	2.79E+09	4.79E+08	4.13E+08	Below	Sputum
7002014201	7002014	141	Visit_201	06-Mar-18	Cohort C	Cohort C TIP+Placebo	Treatment	242	>=65	M	1	CAUCASIAN	ESP	1.18E+06	CFU/g	98.78	2.69E+09	4.54E+08	3.54E+08	Below	Sputum
7002014202	7002014	169	Visit_202	05-Apr-18	Cohort C	Cohort C TIP+Placebo	Treatment	242	>=65	M	1	CAUCASIAN	ESP	1.43E+07	CFU/g	95.76	3.91E+09	5.12E+08	7.90E+08	Below	Sputum
7002015101	7002015	0	Visit_101	28-Nov-17	Cohort B	Cohort B TIP	Treatment	141	>=65	M	1	CAUCASIAN	ESP	1.00E+06	CFU/g	0.54	3.65E+09	4.37E+06	2.82E+06	Below	Sputum
7002015102	7002015	8	Visit_102	05-Dec-17	Cohort B	Cohort B TIP	Treatment	141	>=65	M	1	CAUCASIAN	ESP	9.00E+02	CFU/g	0.73	9.33E+08	2.15E+06	2.80E+06	Below	Sputum
7002015103	7002015	29	Visit_103	27-Dec-17	Cohort B	Cohort B TIP	Treatment	141	>=65	M	1	CAUCASIAN	ESP	4.60E+06	CFU/g	24.36	1.23E+09	4.26E+07	4.91E+07	Below	Sputum
7002015104	7002015	57	Visit_104	23-Jan-18	Cohort B	Cohort B TIP	Treatment	141	>=65	M	1	CAUCASIAN	ESP	5.10E+06	CFU/g	6.08	8.02E+08	7.83E+06	9.45E+06	Below	Sputum
7002015201	7002015	141	Visit_201	24-Apr-18	Cohort B	Cohort B TIP	Treatment	141	>=65	M	1	CAUCASIAN	ESP	8.19E+07	CFU/g	74.5	3.76E+08	3.81E+07	6.31E+07	Below	Sputum
7002017101	7002017	0	Visit_101	20-Dec-17	Cohort A	Cohort A TIP+Placebo	Treatment	84	<65	F	2	OTHER	ESP	3.90E+09	CFU/g	93.6	4.13E+09	5.07E+08	1.03E+09	Below	Sputum
7002017102	7002017	8	Visit_102	28-Dec-17	Cohort A	Cohort A TIP+Placebo	Treatment	84	<65	F	2	OTHER	ESP	8.70E+05	CFU/g	14.93	1.38E+09	2.73E+07	3.69E+07	Below	Sputum
7002017103	7002017	29	Visit_103	18-Jan-18	Cohort A	Cohort A TIP+Placebo	Treatment	84	<65	F	2	OTHER	ESP	9.24E+09	CFU/g	48.67	1.99E+09	1.08E+08	7.81E+07	Below	Sputum
7002017104	7002017	57	Visit_104	15-Feb-18	Cohort A	Cohort A TIP+Placebo	Treatment	84	<65	F	2	OTHER	ESP	1.80E+07	CFU/g	12.73	1.32E+10	2.55E+08	2.12E+08	Below	Sputum
7002017105	7002017	85	Visit_105	14-Mar-18	Cohort A	Cohort A TIP+Placebo	Treatment	84	<65	F	2	OTHER	ESP	2.91E+07	CFU/g	81.2	6.01E+09	6.09E+08	6.17E+08	Below	Sputum
7002017106	7002017	113	Visit_106	12-Apr-18	Cohort A	Cohort A TIP+Placebo	Treatment	84	<65	F	2	OTHER	ESP	5.83E+06	CFU/g	2.48	2.33E+09	2.35E+07	2.60E+07	Below	Sputum
7002017201	7002017	141	Visit_201	09-May-18	Cohort A	Cohort A TIP+Placebo	Treatment	84	<65	F	2	OTHER	ESP	1.37E+10	CFU/g	85.92	7.12E+09	7.98E+08	2.07E+09	Below	Sputum
7002017202	7002017	169	Visit_202	07-Jun-18	Cohort A	Cohort A TIP+Placebo	Treatment	84	<65	F	2	OTHER	ESP	5.84E+07	CFU/g	54.47	8.78E+09	6.32E+08	1.76E+09	Below	Sputum
7002018101	7002018	0	Visit_101	15-Dec-17	Cohort B	Cohort B TIP+Placebo	Treatment	141	<65	M	1	OTHER	ESP	2.74E+07	CFU/g	11.06	9.28E+08	1.29E+07	7.61E+06	Above	Sputum
7002018102	7002018	8	Visit_102	21-Dec-17	Cohort B	Cohort B TIP+Placebo	Treatment	141	<65	M	1	OTHER	ESP	9.90E+01	CFU/g	0.02	5.89E+08	1.00E+04	1.00E+04	Above	Sputum
7002018103	7002018	29	Visit_103	12-Jan-18	Cohort B	Cohort B TIP+Placebo	Treatment	141	<65	M	1	OTHER	ESP	9.90E+01	CFU/g	0.04	5.74E+08	1.00E+04	3.40E+04	Above	Sputum
7002018104	7002018	57	Visit_104	09-Feb-18	Cohort B	Cohort B TIP+Placebo	Treatment	141	<65	M	1	OTHER	ESP	2.84E+07	CFU/g	62.73	1.11E+09	8.61E+07	4.66E+07	Above	Sputum
7002018105	7002018	85	Visit_105	07-Mar-18	Cohort B	Cohort B TIP+Placebo	Treatment	141	<65	M	1	OTHER	ESP	9.90E+01	CFU/g	0.15	1.26E+09	1.00E+04	1.00E+04	Above	Sputum
7002018201	7002018	141	Visit_201	04-May-18	Cohort B	Cohort B TIP+Placebo	Treatment	141	<65	M	1	OTHER	ESP	9.40E+04	CFU/g	0.04	2.49E+09	1.06E+05	1.70E+05	Above	Sputum
7002019101	7002019	0	Visit_101	21-Feb-18	Pooled Placebo	Pooled Placebo	Placebo	0	>=65	F	2	CAUCASIAN	ESP	1.35E+08	CFU/g	48.45	2.55E+09	1.47E+08	1.76E+08	Below	Sputum
7002019102	7002019	8	Visit_102	05-Mar-18	Pooled Placebo	Pooled Placebo	Placebo	0	>=65	F	2	CAUCASIAN	ESP	9.90E+01	CFU/g	18.12	1.44E+10	3.08E+08	2.22E+08	Below	Sputum
7002019103	7002019	29	Visit_103	21-Mar-18	Pooled Placebo	Pooled Placebo	Placebo	0	>=65	F	2	CAUCASIAN	ESP	2.87E+08	CFU/g	31.25	1.63E+10	4.62E+08	6.80E+08	Below	Sputum
7002019104	7002019	57	Visit_104	18-Apr-18	Pooled Placebo	Pooled Placebo	Placebo	0	>=65	F	2	CAUCASIAN	ESP	1.30E+07	CFU/g	1.12	5.01E+09	9.95E+06	6.18E+06	Below	Sputum
7002019105	7002019	85	Visit_105	15-May-18	Pooled Placebo	Pooled Placebo	Placebo	0	>=65	F	2	CAUCASIAN	ESP	9.90E+01	CFU/g	0.07	5.18E+09	2.03E+05	5.14E+04	Below	Sputum
7002019106	7002019	113	Visit_106	13-Jun-18	Pooled Placebo	Pooled Placebo	Placebo	0	>=65	F	2	CAUCASIAN	ESP	1.15E+07	CFU/g	0.35	8.00E+09	4.09E+06	3.76E+06	Below	Sputum
7002019201	7002019	141	Visit_201	11-Jul-18	Pooled Placebo	Pooled Placebo	Placebo	0	>=65	F	2	CAUCASIAN	ESP	3.48E+02	CFU/g	0.38	1.16E+10	5.20E+06	6.61E+06	Below	Sputum
7002019202	7002019	169	Visit_202	08-Aug-18	Pooled Placebo	Pooled Placebo	Placebo	0	>=65	F	2	CAUCASIAN	ESP	9.90E+01	CFU/g	0.23	5.92E+10	3.06E+07	5.30E+07	Below	Sputum
7003003101	7003003	0	Visit_101	17-Jul-17	Cohort A	Cohort A TIP	Treatment	84	>=65	M	1	CAUCASIAN	ESP	3.91E+07	CFU/g	93.59	7.69E+09	1.11E+09	6.78E+08	Above	Sputum
7003003103	7003003	29	Visit_103	14-Aug-17	Cohort A	Cohort A TIP	Treatment	84	>=65	M	1	CAUCASIAN	ESP	9.90E+01	CFU/g	3.33	8.94E+07	1.19E+06	1.07E+06	Above	Sputum
7003003105	7003003	85	Visit_105	10-Oct-17	Cohort A	Cohort A TIP	Treatment	84	>=65	M	1	CAUCASIAN	ESP	9.90E+01	CFU/g	0.04	2.59E+08	1.00E+04	1.00E+04	Above	Sputum
7003003106	7003003	113	Visit_106	06-Nov-17	Cohort A	Cohort A TIP	Treatment	84	>=65	M	1	CAUCASIAN	ESP	9.90E+01	CFU/g	4.67	1.99E+08	1.00E+04	1.00E+04	Above	Sputum
7003003201	7003003	141	Visit_201	04-Dec-17	Cohort A	Cohort A TIP	Treatment	84	>=65	M	1	CAUCASIAN	ESP	3.63E+10	CFU/g	89.98	2.20E+09	2.69E+08	6.23E+08	Above	Sputum
7003003202	7003003	169	Visit_202	02-Jan-18	Cohort A	Cohort A TIP	Treatment	84	>=65	M	1	CAUCASIAN	ESP	2.51E+10	CFU/g	92.62	1.33E+09	2.27E+08	1.43E+08	Above	Sputum
7003004101	7003004	0	Visit_101	26-Oct-17	Cohort B	Cohort B TIP	Treatment	141	>=65	F	2	CAUCASIAN	ESP	1.91E+02	CFU/g	0.05	1.12E+10	1.00E+04	1.00E+04	Below	Sputum
7003004102	7003004	8	Visit_102	02-Nov-17	Cohort B	Cohort B TIP	Treatment	141	>=65	F	2	CAUCASIAN	ESP	9.90E+01	CFU/g	0.02	7.86E+09	1.00E+04	1.00E+04	Below	Sputum
7003004103	7003004	29	Visit_103	23-Nov-17	Cohort B	Cohort B TIP	Treatment	141	>=65	F	2	CAUCASIAN	ESP	9.90E+01	CFU/g	0.05	3.92E+09	1.00E+04	1.00E+04	Below	Sputum
7003004106	7003004	113	Visit_104	21-Dec-17	Cohort B	Cohort B TIP	Treatment	141	>=65	F	2	CAUCASIAN	ESP	9.90E+01	CFU/g	0.24	9.13E+09	1.00E+04	1.00E+04	Below	Sputum
7003004201	7003004	141	Visit_201	18-Jan-18	Cohort B	Cohort B TIP	Treatment	141	>=65	F	2	CAUCASIAN	ESP	9.90E+01	CFU/g	0.02	4.30E+10	1.00E+04	1.00E+04	Below	Sputum
7003004202	7003004	169	Visit_202	15-Feb-18	Cohort B	Cohort B TIP	Treatment	141	>=65	F	2	CAUCASIAN	ESP	9.90E+01	CFU/g	0.05	4.00E+10	1.00E+04	1.00E+04	Below	Sputum
7003008101	7003008	0	Visit_101	22-Jun-18	Cohort C	Cohort C TIP+Placebo	Treatment	242	>=65	F	2	CAUCASIAN	ESP	1.14E+07	CFU/g	56.04	9.24E+09	5.48E+08	9.68E+08	Below	Sputum
7003008102	7003008	8	Visit_102	29-Jun-18	Cohort C	Cohort C TIP+Placebo	Treatment	242	>=65	F	2	CAUCASIAN	ESP	1.62E+04	CFU/g	53.15	1.97E+09	1.01E+08	1.87E+08	Below	Sputum
7003008106	7003008	113	Visit_103	23-Jul-18	Cohort C	Cohort C TIP+Placebo	Treatment	242	>=65	F	2	CAUCASIAN	ESP	1.71E+06	CFU/g	48.73	3.16E+09	1.71E+08	5.95E+07	Below	Sputum
7004001101	7004001	0	Visit_101	10-Jul-17	Cohort B	Cohort B TIP	Treatment	141	>=65	M	1	CAUCASIAN	ESP	1.20E+06	CFU/g	6.39	4.95E+09	3.88E+07	2.21E+07	Below	Sputum
7004002101	7004002	0	Visit_101	24-Nov-17	Cohort B	Cohort B TIP+Placebo	Treatment	141	>=65	F	2	CAUCASIAN	ESP	2.38E+04	CFU/g	0.01	1.76E+10	2.82E+05	9.24E+04	Below	Sputum
7004002102	7004002	8	Visit_102	04-Dec-17	Cohort B	Cohort B TIP+Placebo	Treatment	141	>=65	F	2	CAUCASIAN	ESP	9.90E+01	CFU/g	0.02	5.78E+08	1.00E+04	3.80E+04	Below	Sputum
7006001101	7006001	0	Visit_101	03-Mar-17	Cohort B	Cohort B TIP+Placebo	Treatment	141	>=65	F	2	CAUCASIAN	ESP	9.90E+01	CFU/g	0.02	1.40E+08	1.00E+04	1.00E+04	Below	Sputum
7006001102	7006001	8	Visit_102	10-Mar-17	Cohort B	Cohort B TIP+Placebo	Treatment	141	>=65	F	2	CAUCASIAN	ESP	9.90E+01	CFU/g	0.43	8.14E+07	1.37E+05	6.43E+04	Below	Sputum
7006001103	7006001	29	Visit_103	31-Mar-17	Cohort B	Cohort B TIP+Placebo	Treatment	141	>=65	F	2	CAUCASIAN	ESP	5.25E+03	CFU/g	0.17	5.21E+07	5.46E+04	4.60E+04	Below	Sputum
7006001104	7006001	57	Visit_104	27-Apr-17	Cohort B	Cohort B TIP+Placebo	Treatment	141	>=65	F	2	CAUCASIAN	ESP	9.90E+01	CFU/g	14.11	1.61E+07	2.51E+04	2.80E+04	Below	Sputum
7006001106	7006001	113	Visit_106	22-Jun-17	Cohort B	Cohort B TIP+Placebo	Treatment	141	>=65	F	2	NA	NA	1.82E+02	CFU/g	34.23	1.76E+07	8.73E+05	9.40E+05	Below	Sputum
7006003101	7006003	0	Visit_101	09-May-17	Cohort A	Cohort A TIP	Treatment	84	<65	M	1	CAUCASIAN	ESP	1.00E+05	CFU/g	91.69	3.70E+08	3.61E+07	5.60E+07	Below	Sputum
7006003102	7006003	8	Visit_102	16-May-17	Cohort A	Cohort A TIP	Treatment	84	<65	M	1	CAUCASIAN	ESP	9.50E+01	CFU/g	14.77	4.36E+08	5.00E+06	8.63E+06	Below	Sputum
7006003103	7006003	29	Visit_103	01-Jun-17	Cohort A	Cohort A TIP	Treatment	84	<65	M	1	CAUCASIAN	ESP	9.90E+01	CFU/g	41.39	1.90E+08	1.93E+06	3.53E+06	Below	Sputum
7006003104	7006003	57	Visit_104	05-Jul-17	Cohort A	Cohort A TIP	Treatment	84	<65	M	1	CAUCASIAN	ESP	9.90E+01	CFU/g	1.55	1.21E+09	1.47E+06	3.22E+06	Below	Sputum
7006003105	7006003	85	Visit_105	01-Aug-17	Cohort A	Cohort A TIP	Treatment	84	<65	M	1	CAUCASIAN	ESP	9.90E+01	CFU/g	23.77	9.85E+07	2.19E+06	3.91E+06	Below	Sputum
7006003106	7006003	113	Visit_106	29-Aug-17	Cohort A	Cohort A TIP	Treatment	84	<65	M	1	NA	NA	1.09E+05	CFU/g	18.7	1.94E+08	3.04E+06	6.18E+06	Below	Sputum
7006003201	7006003	141	Visit_201	26-Sep-17	Cohort A	Cohort A TIP	Treatment	84	<65	M	1	CAUCASIAN	ESP	1.00E+02	CFU/g	74.44	1.39E+08	7.99E+06	1.01E+07	Below	Sputum
7006003202	7006003	169	Visit_202	24-Oct-17	Cohort A	Cohort A TIP	Treatment	84	<65	M	1	CAUCASIAN	ESP	1.59E+04	CFU/g	9.51	1.51E+09	1.15E+07	2.03E+07	Below	Sputum
7006004101	7006004	0	Visit_101	27-Jul-17	Cohort B	Cohort B TIP	Treatment	141	<65	F	2	PACIFIC ISLANDER	ESP	3.05E+05	CFU/g	95.91	4.91E+09	6.25E+08	5.80E+08	Below	Sputum
7007002101	7007002	0	Visit_101	30-Oct-17	Cohort C	Cohort C TIP	Treatment	242	>=65	M	1	CAUCASIAN	ESP	6.01E+05	CFU/g	22.48	1.64E+08	4.35E+06	5.26E+06	Above	Sputum
7007002102	7007002	8	Visit_102	06-Nov-17	Cohort C	Cohort C TIP	Treatment	242	>=65	M	1	CAUCASIAN	ESP	9.90E+01	CFU/g	0.05	5.34E+08	3.84E+04	3.26E+04	Above	Sputum
7007002103	7007002	29	Visit_103	27-Nov-17	Cohort C	Cohort C TIP	Treatment	242	>=65	M	1	CAUCASIAN	ESP	9.90E+01	CFU/g	0.02	8.72E+08	1.00E+04	1.00E+04	Above	Sputum
7007002104	7007002	57	Visit_104	26-Dec-17	Cohort C	Cohort C TIP	Treatment	242	>=65	M	1	CAUCASIAN	ESP	1.02E+06	CFU/g	0.76	1.17E+09	1.96E+06	2.26E+06	Above	Sputum
7007002105	7007002	85	Visit_105	19-Jan-18	Cohort C	Cohort C TIP	Treatment	242	>=65	M	1	CAUCASIAN	ESP	9.90E+01	CFU/g	0.09	9.46E+08	1.00E+04	1.00E+04	Above	Sputum
7007002106	7007002	113	Visit_106	19-Feb-18	Cohort C	Cohort C TIP	Treatment	242	>=65	M	1	CAUCASIAN	ESP	9.90E+01	CFU/g	0.04	7.10E+08	1.00E+04	1.00E+04	Above	Sputum
7007002201	7007002	141	Visit_201	20-Mar-18	Cohort C	Cohort C TIP	Treatment	242	>=65	M	1	CAUCASIAN	ESP	5.71E+05	CFU/g	0.15	4.29E+09	2.07E+06	2.39E+06	Above	Sputum
7007002202	7007002	169	Visit_202	19-Apr-18	Cohort C	Cohort C TIP	Treatment	242	>=65	M	1	CAUCASIAN	ESP	6.70E+06	CFU/g	18.13	3.96E+08	8.46E+06	8.06E+06	Above	Sputum
7008003101	7008003	0	Visit_101	15-Feb-18	Pooled Placebo	Pooled Placebo	Placebo	0	>=65	M	1	CAUCASIAN	ESP	1.81E+07	CFU/g	63.48	7.23E+08	6.06E+07	2.88E+07	Below	Sputum
7008003102	7008003	8	Visit_102	22-Feb-18	Pooled Placebo	Pooled Placebo	Placebo	0	>=65	M	1	CAUCASIAN	ESP	3.70E+06	CFU/g	86.08	6.90E+08	1.08E+08	1.32E+08	Below	Sputum
7008003103	7008003	29	Visit_103	15-Mar-18	Pooled Placebo	Pooled Placebo	Placebo	0	>=65	M	1	CAUCASIAN	ESP	9.71E+04	CFU/g	91.72	2.94E+08	4.95E+07	2.10E+07	Below	Sputum
7008003104	7008003	57	Visit_104	12-Apr-18	Pooled Placebo	Pooled Placebo	Placebo	0	>=65	M	1	CAUCASIAN	ESP	1.22E+07	CFU/g	96.13	1.17E+09	1.70E+08	1.48E+08	Below	Sputum
7008003105	7008003	85	Visit_105	10-May-18	Pooled Placebo	Pooled Placebo	Placebo	0	>=65	M	1	CAUCASIAN	ESP	3.00E+07	CFU/g	86.65	7.94E+08	1.25E+08	5.76E+07	Below	Sputum
7008003201	7008003	141	Visit_106	07-Jun-18	Pooled Placebo	Pooled Placebo	Placebo	0	>=65	M	1	CAUCASIAN	ESP	1.70E+06	CFU/g	0.07	6.28E+08	5.73E+04	4.36E+04	Below	Sputum
7008003202	7008003	169	Visit_202	02-Aug-18	Pooled Placebo	Pooled Placebo	Placebo	0	>=65	M	1	CAUCASIAN	ESP	1.14E+06	CFU/g	51.62	1.24E+09	9.41E+07	1.43E+08	Below	Sputum
7010001101	7010001	0	Visit_101	26-Oct-17	Cohort B	Cohort B TIP+Placebo	Treatment	141	>=65	F	2	CAUCASIAN	ESP	9.62E+08	CFU/g	15.69	4.12E+09	5.37E+07	8.21E+07	Above	Sputum
7010001102	7010001	8	Visit_102	02-Nov-17	Cohort B	Cohort B TIP+Placebo	Treatment	141	>=65	F	2	CAUCASIAN	ESP	1.14E+05	CFU/g	0.05	5.13E+09	2.29E+05	2.03E+05	Above	Sputum
7010001103	7010001	29	Visit_103	28-Nov-17	Cohort B	Cohort B TIP+Placebo	Treatment	141	>=65	F	2	CAUCASIAN	ESP	2.81E+04	CFU/g	0.08	5.87E+09	7.84E+05	6.44E+05	Above	Sputum
7010001104	7010001	57	Visit_104	21-Dec-17	Cohort B	Cohort B TIP+Placebo	Treatment	141	>=65	F	2	CAUCASIAN	ESP	2.36E+06	CFU/g	0.04	1.59E+10	4.26E+05	4.62E+05	Above	Sputum
7010001105	7010001	85	Visit_105	18-Jan-18	Cohort B	Cohort B TIP+Placebo	Treatment	141	>=65	F	2	CAUCASIAN	ESP	6.29E+07	CFU/g	0.55	2.17E+09	2.38E+06	2.02E+06	Above	Sputum
7010001201	7010001	141	Visit_201	NA	Cohort B	Cohort B TIP+Placebo	Treatment	141	>=65	F	2	NA	NA	9.90E+01	CFU/g	17.06	8.95E+09	6.69E+05	8.15E+05	Above	Sputum
7010003101	7010003	0	Visit_101	12-Feb-18	Cohort A	Cohort A TIP+Placebo	Treatment	84	<65	F	2	CAUCASIAN	ESP	2.42E+05	CFU/g	0.39	ND	1.00E+04	1.00E+04	Below	Sputum
7010005101	7010005	0	Visit_101	09-Mar-18	Cohort A	Cohort A TIP	Treatment	84	>=65	F	2	CAUCASIAN	ESP	7.24E+08	CFU/g	70.63	3.48E+09	3.22E+08	2.45E+08	Below	Sputum
7010005106	7010005	113	Visit_103	20-Apr-18	Cohort A	Cohort A TIP	Treatment	84	>=65	F	2	CAUCASIAN	ESP	2.84E+05	CFU/g	80.32	1.62E+09	1.38E+08	2.30E+08	Below	Sputum
8001001101	8001001	0	Visit_101	24-Apr-17	Pooled Placebo	Pooled Placebo	Placebo	0	<65	F	2	ASIAN	GBR	7.13E+10	CFU/g	97.72	9.38E+08	1.61E+08	5.17E+07	Below	Sputum
8001001102	8001001	8	Visit_102	03-May-17	Pooled Placebo	Pooled Placebo	Placebo	0	<65	F	2	ASIAN	GBR	6.44E+07	CFU/g	81.35	1.02E+09	1.42E+08	4.04E+07	Below	Sputum
8001001103	8001001	29	Visit_103	22-May-17	Pooled Placebo	Pooled Placebo	Placebo	0	<65	F	2	ASIAN	GBR	9.60E+08	CFU/g	77.89	1.62E+09	2.09E+08	5.83E+07	Below	Sputum
8001001104	8001001	57	Visit_104	23-Jun-17	Pooled Placebo	Pooled Placebo	Placebo	0	<65	F	2	ASIAN	GBR	6.26E+09	CFU/g	89.73	3.55E+08	6.75E+07	2.01E+07	Below	Sputum
8001001105	8001001	85	Visit_105	17-Jul-17	Pooled Placebo	Pooled Placebo	Placebo	0	<65	F	2	ASIAN	GBR	3.10E+08	CFU/g	98.41	7.72E+08	9.90E+07	6.04E+07	Below	Sputum
8001001201	8001001	141	Visit_106	27-Sep-17	Pooled Placebo	Pooled Placebo	Placebo	0	<65	F	2	ASIAN	GBR	3.52E+08	CFU/g	95.41	1.31E+09	1.79E+08	1.19E+08	Below	Sputum
8001001202	8001001	169	Visit_202	04-Dec-17	Pooled Placebo	Pooled Placebo	Placebo	0	<65	F	2	ASIAN	GBR	9.68E+09	CFU/g	98.04	2.53E+09	2.80E+08	4.48E+08	Below	Sputum
8001004101	8001004	0	Visit_101	20-Jun-17	Pooled Placebo	Pooled Placebo	Placebo	0	>=65	F	2	CAUCASIAN	GBR	4.57E+05	CFU/g	72.52	5.99E+08	6.97E+07	7.42E+07	Below	Sputum
8001004102	8001004	8	Visit_102	27-Jun-17	Pooled Placebo	Pooled Placebo	Placebo	0	>=65	F	2	CAUCASIAN	GBR	3.58E+06	CFU/g	93.16	2.26E+08	4.45E+07	3.66E+07	Below	Sputum
8001004103	8001004	29	Visit_103	26-Jul-17	Pooled Placebo	Pooled Placebo	Placebo	0	>=65	F	2	CAUCASIAN	GBR	5.82E+05	CFU/g	94.23	4.71E+08	9.13E+07	3.75E+07	Below	Sputum
8001004104	8001004	57	Visit_104	30-Aug-17	Pooled Placebo	Pooled Placebo	Placebo	0	>=65	F	2	CAUCASIAN	GBR	7.62E+06	CFU/g	90.45	4.27E+08	6.49E+07	5.79E+07	Below	Sputum
8001004105	8001004	85	Visit_105	27-Sep-17	Pooled Placebo	Pooled Placebo	Placebo	0	>=65	F	2	CAUCASIAN	GBR	1.91E+05	CFU/g	96.42	8.69E+08	1.15E+08	1.31E+08	Below	Sputum
8001004106	8001004	113	Visit_106	10-Oct-17	Pooled Placebo	Pooled Placebo	Placebo	0	>=65	F	2	CAUCASIAN	GBR	3.16E+05	CFU/g	86.07	1.57E+08	2.36E+07	1.65E+07	Below	Sputum
8001004201	8001004	141	Visit_201	07-Nov-17	Pooled Placebo	Pooled Placebo	Placebo	0	>=65	F	2	CAUCASIAN	GBR	7.24E+06	CFU/g	84.86	1.15E+08	2.37E+07	1.68E+07	Below	Sputum
8001004202	8001004	169	Visit_202	13-Dec-17	Pooled Placebo	Pooled Placebo	Placebo	0	>=65	F	2	CAUCASIAN	GBR	1.62E+09	CFU/g	89.47	2.73E+08	4.25E+07	2.72E+07	Below	Sputum
8001005101	8001005	0	Visit_101	29-Jun-17	Cohort A	Cohort A TIP+Placebo	Treatment	84	<65	F	2	CAUCASIAN	GBR	2.70E+07	CFU/g	58.12	6.19E+09	3.22E+08	6.58E+08	Below	Sputum
8001005102	8001005	8	Visit_102	NA	Cohort A	Cohort A TIP+Placebo	Treatment	84	<65	F	2	NA	NA	6.96E+05	CFU/g	50.12	5.99E+09	3.07E+08	4.75E+08	Below	Sputum
8001005201	8001005	141	Visit_201	03-Aug-17	Cohort A	Cohort A TIP+Placebo	Treatment	84	<65	F	2	CAUCASIAN	GBR	1.62E+07	CFU/g	39.35	2.82E+09	9.40E+07	6.40E+07	Below	Sputum
8001006101	8001006	0	Visit_101	04-Sep-17	Cohort A	Cohort A TIP+Placebo	Treatment	84	<65	F	2	CAUCASIAN	GBR	2.21E+07	CFU/g	22.58	5.26E+09	1.11E+08	8.43E+07	Below	Sputum
8001006102	8001006	8	Visit_102	20-Sep-17	Cohort A	Cohort A TIP+Placebo	Treatment	84	<65	F	2	CAUCASIAN	GBR	9.90E+01	CFU/g	24.59	4.91E+08	2.52E+07	2.08E+07	Below	Sputum
8001006103	8001006	29	Visit_103	03-Oct-17	Cohort A	Cohort A TIP+Placebo	Treatment	84	<65	F	2	CAUCASIAN	GBR	9.90E+01	CFU/g	1.04	4.14E+09	1.36E+07	9.18E+06	Below	Sputum
8001006104	8001006	57	Visit_104	01-Nov-17	Cohort A	Cohort A TIP+Placebo	Treatment	84	<65	F	2	CAUCASIAN	GBR	1.01E+10	CFU/g	46.75	2.46E+09	1.98E+08	4.09E+07	Below	Sputum
8001006105	8001006	85	Visit_105	23-Nov-17	Cohort A	Cohort A TIP+Placebo	Treatment	84	<65	F	2	CAUCASIAN	GBR	5.83E+02	CFU/g	60.29	1.30E+09	1.49E+08	1.46E+08	Below	Sputum
8001006106	8001006	113	Visit_106	20-Dec-17	Cohort A	Cohort A TIP+Placebo	Treatment	84	<65	F	2	CAUCASIAN	GBR	8.27E+07	CFU/g	91.1	7.22E+09	1.05E+09	1.03E+09	Below	Sputum
8001006201	8001006	141	Visit_201	22-Jan-18	Cohort A	Cohort A TIP+Placebo	Treatment	84	<65	F	2	CAUCASIAN	GBR	1.47E+10	CFU/g	70.2	1.68E+09	2.03E+08	8.18E+07	Below	Sputum
8001006202	8001006	169	Visit_202	13-Feb-18	Cohort A	Cohort A TIP+Placebo	Treatment	84	<65	F	2	CAUCASIAN	GBR	5.00E+07	CFU/g	74.5	1.77E+09	2.68E+08	1.28E+08	Below	Sputum
8001007101	8001007	0	Visit_101	11-Dec-17	Cohort A	Cohort A TIP	Treatment	84	>=65	F	2	CAUCASIAN	GBR	3.83E+05	CFU/g	96.61	1.14E+09	1.30E+08	2.56E+08	Above	Sputum
8001007102	8001007	8	Visit_102	18-Dec-17	Cohort A	Cohort A TIP	Treatment	84	>=65	F	2	CAUCASIAN	GBR	9.90E+01	CFU/g	0.02	1.56E+09	1.00E+04	2.36E+04	Above	Sputum
8001007103	8001007	29	Visit_103	08-Jan-18	Cohort A	Cohort A TIP	Treatment	84	>=65	F	2	CAUCASIAN	GBR	9.90E+01	CFU/g	0.05	5.29E+08	1.00E+04	1.00E+04	Above	Sputum
8001007104	8001007	57	Visit_104	05-Feb-18	Cohort A	Cohort A TIP	Treatment	84	>=65	F	2	CAUCASIAN	GBR	9.90E+01	CFU/g	1.25	2.22E+08	1.00E+04	1.00E+04	Above	Sputum
8001007105	8001007	85	Visit_105	05-Mar-18	Cohort A	Cohort A TIP	Treatment	84	>=65	F	2	CAUCASIAN	GBR	9.90E+01	CFU/g	0.05	1.32E+08	1.00E+04	1.00E+04	Above	Sputum
8001007106	8001007	113	Visit_106	03-Apr-18	Cohort A	Cohort A TIP	Treatment	84	>=65	F	2	CAUCASIAN	GBR	9.90E+01	CFU/g	2.21	1.17E+09	1.00E+04	1.00E+04	Above	Sputum
8001007201	8001007	141	Visit_201	25-Apr-18	Cohort A	Cohort A TIP	Treatment	84	>=65	F	2	CAUCASIAN	GBR	4.61E+05	CFU/g	94.83	1.56E+08	2.57E+07	4.24E+07	Above	Sputum
8001007202	8001007	169	Visit_202	29-May-18	Cohort A	Cohort A TIP	Treatment	84	>=65	F	2	CAUCASIAN	GBR	9.90E+01	CFU/g	97.95	3.96E+08	7.00E+07	1.29E+08	Above	Sputum
8001010101	8001010	0	Visit_101	09-Aug-18	Cohort B	Cohort B TIP	Treatment	141	<65	F	2	CAUCASIAN	GBR	6.95E+08	CFU/g	62.09	1.58E+09	1.63E+08	2.71E+08	Above	Sputum
8001010102	8001010	8	Visit_102	21-Aug-18	Cohort B	Cohort B TIP	Treatment	141	<65	F	2	CAUCASIAN	GBR	9.90E+01	CFU/g	0.18	2.47E+09	3.01E+06	3.09E+06	Above	Sputum
8001010103	8001010	29	Visit_103	06-Sep-18	Cohort B	Cohort B TIP	Treatment	141	<65	F	2	CAUCASIAN	GBR	9.90E+01	CFU/g	0.21	2.57E+09	1.00E+04	1.00E+04	Above	Sputum
8001010105	8001010	85	Visit_105	24-Oct-18	Cohort B	Cohort B TIP	Treatment	141	<65	F	2	CAUCASIAN	GBR	9.90E+01	CFU/g	0.26	2.41E+09	1.57E+06	3.97E+05	Above	Sputum
8001010201	8001010	141	Visit_201	17-Dec-18	Cohort B	Cohort B TIP	Treatment	141	<65	F	2	CAUCASIAN	GBR	1.70E+06	CFU/g	21.32	1.38E+09	3.00E+07	4.73E+07	Above	Sputum
8001010202	8001010	169	Visit_202	23-Jan-19	Cohort B	Cohort B TIP	Treatment	141	<65	F	2	CAUCASIAN	GBR	2.19E+07	CFU/g	77.3	1.19E+09	9.60E+07	1.68E+08	Above	Sputum
8001011101	8001011	0	Visit_101	30-Jul-18	Cohort A	Cohort A TIP	Treatment	84	<65	F	2	CAUCASIAN	GBR	7.30E+06	CFU/g	86.35	2.13E+08	3.53E+07	4.81E+07	Below	Sputum
8001011102	8001011	8	Visit_102	06-Aug-18	Cohort A	Cohort A TIP	Treatment	84	<65	F	2	CAUCASIAN	GBR	9.90E+01	CFU/g	0.04	1.14E+08	1.00E+04	1.00E+04	Below	Sputum
8001011104	8001011	57	Visit_104	28-Sep-18	Cohort A	Cohort A TIP	Treatment	84	<65	F	2	CAUCASIAN	GBR	9.90E+01	CFU/g	0.03	1.22E+08	1.00E+04	1.00E+04	Below	Sputum
8001011105	8001011	85	Visit_105	22-Oct-18	Cohort A	Cohort A TIP	Treatment	84	<65	F	2	CAUCASIAN	GBR	9.90E+01	CFU/g	0.01	2.33E+08	1.00E+04	1.00E+04	Below	Sputum
8001011106	8001011	113	Visit_106	20-Nov-18	Cohort A	Cohort A TIP	Treatment	84	<65	F	2	CAUCASIAN	GBR	9.90E+01	CFU/g	0.09	1.86E+07	1.00E+04	1.00E+04	Below	Sputum
8001011201	8001011	141	Visit_201	18-Dec-18	Cohort A	Cohort A TIP	Treatment	84	<65	F	2	CAUCASIAN	GBR	9.90E+01	CFU/g	1.19	8.46E+07	1.00E+04	1.00E+04	Below	Sputum
8001011202	8001011	169	Visit_202	15-Jan-19	Cohort A	Cohort A TIP	Treatment	84	<65	F	2	CAUCASIAN	GBR	9.90E+01	CFU/g	0.01	3.33E+08	1.00E+04	1.00E+04	Below	Sputum
8002001101	8002001	0	Visit_101	10-Apr-17	Cohort A	Cohort A TIP	Treatment	84	>=65	M	1	CAUCASIAN	GBR	4.40E+05	CFU/g	28.63	1.71E+09	9.27E+06	1.29E+07	Above	Sputum
8002001102	8002001	8	Visit_102	18-Apr-17	Cohort A	Cohort A TIP	Treatment	84	>=65	M	1	CAUCASIAN	GBR	4.55E+05	CFU/g	1.32	6.78E+07	2.43E+05	2.47E+05	Above	Sputum
8002001103	8002001	29	Visit_103	05-May-17	Cohort A	Cohort A TIP	Treatment	84	>=65	M	1	CAUCASIAN	GBR	9.90E+01	CFU/g	0.05	1.83E+08	1.00E+04	2.68E+04	Above	Sputum
8002001104	8002001	57	Visit_104	02-Jun-17	Cohort A	Cohort A TIP	Treatment	84	>=65	M	1	CAUCASIAN	GBR	1.00E+03	CFU/g	0.07	2.35E+08	1.00E+04	3.00E+04	Above	Sputum
8002001105	8002001	85	Visit_105	30-Jun-17	Cohort A	Cohort A TIP	Treatment	84	>=65	M	1	CAUCASIAN	GBR	9.90E+01	CFU/g	0.05	7.52E+07	2.30E+04	5.46E+04	Above	Sputum
8002001106	8002001	113	Visit_106	28-Jul-17	Cohort A	Cohort A TIP	Treatment	84	>=65	M	1	CAUCASIAN	GBR	1.16E+03	CFU/g	1.3	2.56E+08	6.60E+05	6.30E+05	Above	Sputum
8002001201	8002001	141	Visit_201	25-Aug-17	Cohort A	Cohort A TIP	Treatment	84	>=65	M	1	CAUCASIAN	GBR	8.70E+04	CFU/g	12.56	1.89E+08	2.99E+06	2.65E+06	Above	Sputum
8002001202	8002001	169	Visit_202	22-Sep-17	Cohort A	Cohort A TIP	Treatment	84	>=65	M	1	CAUCASIAN	GBR	1.33E+07	CFU/g	48.73	9.13E+07	6.29E+06	4.74E+06	Above	Sputum
8002002101	8002002	0	Visit_101	21-Nov-17	Pooled Placebo	Pooled Placebo	Placebo	0	>=65	M	1	CAUCASIAN	GBR	3.17E+04	CFU/g	0.42	2.34E+09	2.07E+05	2.65E+05	Below	Sputum
8002002102	8002002	8	Visit_102	28-Nov-17	Pooled Placebo	Pooled Placebo	Placebo	0	>=65	M	1	CAUCASIAN	GBR	9.00E+05	CFU/g	27.9	5.07E+08	2.10E+07	2.22E+07	Below	Sputum
8002002103	8002002	29	Visit_103	19-Dec-17	Pooled Placebo	Pooled Placebo	Placebo	0	>=65	M	1	CAUCASIAN	GBR	1.43E+07	CFU/g	46.35	3.44E+08	1.76E+07	2.30E+07	Below	Sputum
8002002104	8002002	57	Visit_104	16-Jan-18	Pooled Placebo	Pooled Placebo	Placebo	0	>=65	M	1	CAUCASIAN	GBR	5.62E+04	CFU/g	0.04	2.13E+09	1.98E+05	8.42E+04	Below	Sputum
8002002105	8002002	85	Visit_105	13-Feb-18	Pooled Placebo	Pooled Placebo	Placebo	0	>=65	M	1	CAUCASIAN	GBR	9.47E+02	CFU/g	0.16	1.30E+08	6.81E+04	1.00E+04	Below	Sputum
8002002106	8002002	113	Visit_106	13-Mar-18	Pooled Placebo	Pooled Placebo	Placebo	0	>=65	M	1	CAUCASIAN	GBR	5.05E+06	CFU/g	58.68	7.38E+08	6.08E+07	3.43E+07	Below	Sputum
8002002201	8002002	141	Visit_201	12-Apr-18	Pooled Placebo	Pooled Placebo	Placebo	0	>=65	M	1	CAUCASIAN	GBR	1.55E+06	CFU/g	8.75	1.72E+09	1.87E+07	2.37E+07	Below	Sputum
8002002202	8002002	169	Visit_202	08-May-18	Pooled Placebo	Pooled Placebo	Placebo	0	>=65	M	1	CAUCASIAN	GBR	1.70E+07	CFU/g	7.23	9.40E+08	1.01E+07	1.59E+07	Below	Sputum
8003002101	8003002	0	Visit_101	19-Jul-17	Cohort B	Cohort B TIP	Treatment	141	>=65	M	1	CAUCASIAN	GBR	1.61E+06	CFU/g	5.38	4.56E+09	2.14E+07	8.43E+06	Below	Sputum
8003002102	8003002	8	Visit_102	26-Jul-17	Cohort B	Cohort B TIP	Treatment	141	>=65	M	1	CAUCASIAN	GBR	1.43E+05	CFU/g	37.45	5.95E+08	3.61E+07	2.62E+07	Below	Sputum
8003002103	8003002	29	Visit_103	16-Aug-17	Cohort B	Cohort B TIP	Treatment	141	>=65	M	1	CAUCASIAN	GBR	1.53E+06	CFU/g	70.13	4.44E+08	5.94E+07	5.18E+07	Below	Sputum
8003002104	8003002	57	Visit_104	31-Aug-17	Cohort B	Cohort B TIP	Treatment	141	>=65	M	1	CAUCASIAN	GBR	4.76E+03	CFU/g	3.2	1.73E+09	6.66E+06	6.66E+06	Below	Sputum
8003002105	8003002	85	Visit_105	16-Oct-17	Cohort B	Cohort B TIP	Treatment	141	>=65	M	1	CAUCASIAN	GBR	2.48E+06	CFU/g	50.25	1.85E+09	1.09E+08	1.72E+08	Below	Sputum
8003002106	8003002	113	Visit_106	08-Nov-17	Cohort B	Cohort B TIP	Treatment	141	>=65	M	1	CAUCASIAN	GBR	6.10E+05	CFU/g	20.75	1.45E+09	3.93E+07	1.57E+07	Below	Sputum
8003002201	8003002	141	Visit_201	06-Dec-17	Cohort B	Cohort B TIP	Treatment	141	>=65	M	1	CAUCASIAN	GBR	2.60E+07	CFU/g	7.68	3.08E+09	2.89E+07	3.61E+07	Below	Sputum
8003002202	8003002	169	Visit_202	03-Jan-18	Cohort B	Cohort B TIP	Treatment	141	>=65	M	1	CAUCASIAN	GBR	7.01E+09	CFU/g	15.58	5.34E+09	5.38E+07	3.15E+07	Below	Sputum
8003003101	8003003	0	Visit_101	01-Aug-17	Pooled Placebo	Pooled Placebo	Placebo	0	>=65	F	2	CAUCASIAN	GBR	8.03E+06	CFU/g	98.29	3.48E+08	7.78E+07	3.71E+07	Below	Sputum
8003003102	8003003	8	Visit_102	08-Aug-17	Pooled Placebo	Pooled Placebo	Placebo	0	>=65	F	2	CAUCASIAN	GBR	3.52E+06	CFU/g	97.44	1.40E+08	3.25E+07	2.66E+07	Below	Sputum
8003003103	8003003	29	Visit_103	29-Aug-17	Pooled Placebo	Pooled Placebo	Placebo	0	>=65	F	2	CAUCASIAN	GBR	1.07E+08	CFU/g	99.24	5.17E+08	9.38E+07	7.39E+07	Below	Sputum
8003003104	8003003	57	Visit_104	26-Sep-17	Pooled Placebo	Pooled Placebo	Placebo	0	>=65	F	2	CAUCASIAN	GBR	7.91E+05	CFU/g	99.21	1.98E+08	3.34E+07	5.82E+07	Below	Sputum
8003003105	8003003	85	Visit_105	24-Oct-17	Pooled Placebo	Pooled Placebo	Placebo	0	>=65	F	2	CAUCASIAN	GBR	8.99E+06	CFU/g	95.83	5.42E+08	8.63E+07	8.10E+07	Below	Sputum
8003003106	8003003	113	Visit_106	21-Nov-17	Pooled Placebo	Pooled Placebo	Placebo	0	>=65	F	2	CAUCASIAN	GBR	1.54E+07	CFU/g	79.13	4.21E+08	5.99E+07	8.40E+07	Below	Sputum
8003003201	8003003	141	Visit_201	19-Dec-17	Pooled Placebo	Pooled Placebo	Placebo	0	>=65	F	2	CAUCASIAN	GBR	1.93E+10	CFU/g	95.51	1.19E+09	1.60E+08	2.03E+08	Below	Sputum
8003003202	8003003	169	Visit_202	16-Jan-18	Pooled Placebo	Pooled Placebo	Placebo	0	>=65	F	2	CAUCASIAN	GBR	1.17E+10	CFU/g	96.13	2.03E+08	3.85E+07	5.35E+07	Below	Sputum
8005004101	8005004	0	Visit_101	18-Sep-18	Cohort C	Cohort C TIP	Treatment	242	>=65	M	1	CAUCASIAN	GBR	1.55E+08	CFU/g	80.67	1.58E+09	1.97E+08	2.68E+08	Below	Sputum
8005004102	8005004	8	Visit_102	03-Oct-18	Cohort C	Cohort C TIP	Treatment	242	>=65	M	1	CAUCASIAN	GBR	9.90E+01	CFU/g	8.19	6.89E+06	7.45E+04	8.84E+04	Below	Sputum
8007003102	8007003	8	Visit_102	11-Jul-17	Cohort C	Cohort C TIP+Placebo	Treatment	242	>=65	F	2	CAUCASIAN	GBR	9.52E+03	CFU/g	10.47	4.25E+07	4.90E+04	3.34E+04	Below	Sputum
8007003103	8007003	29	Visit_103	27-Jul-17	Cohort C	Cohort C TIP+Placebo	Treatment	242	>=65	F	2	CAUCASIAN	GBR	1.05E+03	CFU/g	23.99	4.42E+07	1.00E+04	1.00E+04	Below	Sputum
8007003104	8007003	57	Visit_104	25-Aug-17	Cohort C	Cohort C TIP+Placebo	Treatment	242	>=65	F	2	CAUCASIAN	GBR	3.00E+05	CFU/g	0.02	1.59E+09	7.66E+04	3.56E+04	Below	Sputum
8007003105	8007003	85	Visit_105	20-Sep-17	Cohort C	Cohort C TIP+Placebo	Treatment	242	>=65	F	2	CAUCASIAN	GBR	9.90E+01	CFU/g	56.71	6.35E+07	1.00E+04	1.00E+04	Below	Sputum
8007003106	8007003	113	Visit_106	19-Oct-17	Cohort C	Cohort C TIP+Placebo	Treatment	242	>=65	F	2	CAUCASIAN	GBR	9.90E+01	CFU/g	0.09	5.68E+08	2.10E+04	2.81E+04	Below	Sputum
8007003201	8007003	141	Visit_201	NA	Cohort C	Cohort C TIP+Placebo	Treatment	242	>=65	F	2	NA	NA	9.90E+01	CFU/g	0.75	1.39E+08	1.00E+04	1.00E+04	Below	Sputum
8007003202	8007003	169	Visit_202	NA	Cohort C	Cohort C TIP+Placebo	Treatment	242	>=65	F	2	NA	NA	4.35E+02	CFU/g	0.08	7.08E+08	1.00E+04	1.00E+04	Below	Sputum
8007009101	8007009	0	Visit_101	23-Nov-17	Cohort C	Cohort C TIP+Placebo	Treatment	242	>=65	M	1	CAUCASIAN	GBR	2.00E+04	CFU/g	68.72	8.81E+08	7.43E+07	2.15E+08	Below	Sputum
8007009106	8007009	113	Visit_106	15-Mar-18	Cohort C	Cohort C TIP+Placebo	Treatment	242	>=65	M	1	CAUCASIAN	GBR	1.05E+07	CFU/g	87.45	6.84E+08	8.95E+07	5.22E+07	Below	Sputum
8007010101	8007010	0	Visit_101	12-Apr-18	Cohort B	Cohort B TIP+Placebo	Treatment	141	>=65	F	2	CAUCASIAN	GBR	3.27E+06	CFU/g	57.99	2.07E+09	1.33E+08	1.12E+08	Above	Sputum
8007010102	8007010	8	Visit_102	20-Apr-18	Cohort B	Cohort B TIP+Placebo	Treatment	141	>=65	F	2	CAUCASIAN	GBR	9.90E+01	CFU/g	0.86	7.70E+07	3.42E+04	5.51E+04	Above	Sputum
8007010103	8007010	29	Visit_103	09-May-18	Cohort B	Cohort B TIP+Placebo	Treatment	141	>=65	F	2	CAUCASIAN	GBR	9.90E+01	CFU/g	0.84	7.81E+07	1.00E+04	1.00E+04	Above	Sputum
8007010104	8007010	57	Visit_104	07-Jun-18	Cohort B	Cohort B TIP+Placebo	Treatment	141	>=65	F	2	CAUCASIAN	GBR	1.82E+03	CFU/g	0.08	1.68E+09	1.00E+04	1.00E+04	Above	Sputum
8007010105	8007010	85	Visit_105	05-Jul-18	Cohort B	Cohort B TIP+Placebo	Treatment	141	>=65	F	2	CAUCASIAN	GBR	9.90E+01	CFU/g	42.57	3.72E+06	1.00E+04	1.00E+04	Above	Sputum
8007010106	8007010	113	Visit_106	02-Aug-18	Cohort B	Cohort B TIP+Placebo	Treatment	141	>=65	F	2	CAUCASIAN	GBR	2.00E+02	CFU/g	6.94	1.34E+08	1.00E+04	1.00E+04	Above	Sputum
8007010201	8007010	141	Visit_201	30-Aug-18	Cohort B	Cohort B TIP+Placebo	Treatment	141	>=65	F	2	CAUCASIAN	GBR	9.90E+01	CFU/g	0.03	2.08E+09	1.00E+04	1.00E+04	Above	Sputum
8007010202	8007010	169	Visit_202	27-Sep-18	Cohort B	Cohort B TIP+Placebo	Treatment	141	>=65	F	2	CAUCASIAN	GBR	9.90E+01	CFU/g	0.04	2.59E+08	1.00E+04	1.00E+04	Above	Sputum
8008001101	8008001	0	Visit_101	01-Nov-17	Cohort C	Cohort C TIP	Treatment	242	>=65	F	2	CAUCASIAN	GBR	4.21E+06	CFU/g	86.85	3.45E+08	6.59E+07	2.17E+07	Above	Sputum
8008001102	8008001	8	Visit_102	08-Nov-17	Cohort C	Cohort C TIP	Treatment	242	>=65	F	2	CAUCASIAN	GBR	9.90E+01	CFU/g	16.39	2.27E+07	7.27E+05	5.85E+05	Above	Sputum
8008001103	8008001	29	Visit_103	29-Nov-17	Cohort C	Cohort C TIP	Treatment	242	>=65	F	2	CAUCASIAN	GBR	9.90E+01	CFU/g	2.37	2.13E+07	4.16E+04	3.43E+04	Above	Sputum
8008001104	8008001	57	Visit_104	03-Jan-18	Cohort C	Cohort C TIP	Treatment	242	>=65	F	2	CAUCASIAN	GBR	9.90E+01	CFU/g	17.05	4.49E+07	6.93E+05	3.84E+05	Above	Sputum
8008001105	8008001	85	Visit_105	30-Jan-18	Cohort C	Cohort C TIP	Treatment	242	>=65	F	2	CAUCASIAN	GBR	9.90E+01	CFU/g	2.29	8.48E+07	2.85E+05	3.80E+05	Above	Sputum
8008001106	8008001	113	Visit_106	26-Feb-18	Cohort C	Cohort C TIP	Treatment	242	>=65	F	2	CAUCASIAN	GBR	9.90E+01	CFU/g	53.52	1.81E+07	7.58E+05	8.30E+05	Above	Sputum
8008001201	8008001	141	Visit_201	20-Mar-18	Cohort C	Cohort C TIP	Treatment	242	>=65	F	2	CAUCASIAN	GBR	1.80E+07	CFU/g	38.55	2.76E+08	8.79E+06	1.49E+07	Above	Sputum
8008001202	8008001	169	Visit_202	18-Apr-18	Cohort C	Cohort C TIP	Treatment	242	>=65	F	2	CAUCASIAN	GBR	1.70E+08	CFU/g	90.06	1.78E+08	2.81E+07	2.92E+07	Above	Sputum
8008002101	8008002	0	Visit_101	20-Nov-17	Cohort B	Cohort B TIP	Treatment	141	<65	F	2	CAUCASIAN	GBR	9.90E+01	CFU/g	1.75	9.67E+07	3.90E+04	3.88E+04	Below	Sputum
8008002102	8008002	8	Visit_102	27-Nov-17	Cohort B	Cohort B TIP	Treatment	141	<65	F	2	CAUCASIAN	GBR	9.90E+01	CFU/g	0.25	5.19E+07	1.00E+04	1.00E+04	Below	Sputum
8008002103	8008002	29	Visit_103	18-Dec-17	Cohort B	Cohort B TIP	Treatment	141	<65	F	2	CAUCASIAN	GBR	9.90E+01	CFU/g	0.03	2.72E+07	1.00E+04	1.00E+04	Below	Sputum
8008002104	8008002	57	Visit_104	15-Jan-18	Cohort B	Cohort B TIP	Treatment	141	<65	F	2	CAUCASIAN	GBR	9.90E+01	CFU/g	0.19	4.59E+07	1.00E+04	1.00E+04	Below	Sputum
8008002106	8008002	113	Visit_105	12-Feb-18	Cohort B	Cohort B TIP	Treatment	141	<65	F	2	CAUCASIAN	GBR	9.90E+01	CFU/g	0.04	2.42E+08	1.00E+04	1.00E+04	Below	Sputum
8008002202	8008002	169	Visit_202	10-Apr-18	Cohort B	Cohort B TIP	Treatment	141	<65	F	2	CAUCASIAN	GBR	9.90E+01	CFU/g	0.2	4.52E+08	1.00E+04	1.00E+04	Below	Sputum
8008003101	8008003	0	Visit_101	17-Jul-18	Cohort C	Cohort C TIP	Treatment	242	>=65	F	2	CAUCASIAN	GBR	2.34E+06	CFU/g	97.09	2.89E+08	6.08E+07	8.63E+07	Above	Sputum
8008003102	8008003	8	Visit_102	24-Jul-18	Cohort C	Cohort C TIP	Treatment	242	>=65	F	2	CAUCASIAN	GBR	6.15E+02	CFU/g	11.92	1.35E+07	3.12E+05	3.71E+05	Above	Sputum
8008003103	8008003	29	Visit_103	14-Aug-18	Cohort C	Cohort C TIP	Treatment	242	>=65	F	2	CAUCASIAN	GBR	9.90E+01	CFU/g	0.21	2.19E+07	1.00E+04	1.00E+04	Above	Sputum
8008003104	8008003	57	Visit_104	11-Sep-18	Cohort C	Cohort C TIP	Treatment	242	>=65	F	2	CAUCASIAN	GBR	9.90E+01	CFU/g	19.24	3.05E+08	1.00E+04	1.00E+04	Above	Sputum
8008003105	8008003	85	Visit_105	09-Oct-18	Cohort C	Cohort C TIP	Treatment	242	>=65	F	2	CAUCASIAN	GBR	9.90E+01	CFU/g	0.05	2.56E+07	1.00E+04	1.00E+04	Above	Sputum
8008003106	8008003	113	Visit_106	06-Nov-18	Cohort C	Cohort C TIP	Treatment	242	>=65	F	2	CAUCASIAN	GBR	9.90E+01	CFU/g	0.01	1.42E+08	1.00E+04	1.00E+04	Above	Sputum
8008003201	8008003	141	Visit_201	03-Dec-18	Cohort C	Cohort C TIP	Treatment	242	>=65	F	2	CAUCASIAN	GBR	9.90E+01	CFU/g	0.07	3.59E+07	1.00E+04	1.00E+04	Above	Sputum
8010002101	8010002	0	Visit_101	23-Aug-17	Cohort C	Cohort C TIP	Treatment	242	>=65	F	2	CAUCASIAN	GBR	1.43E+06	CFU/g	90.41	4.60E+08	7.93E+07	5.26E+07	Above	Sputum
8010002102	8010002	8	Visit_102	30-Aug-17	Cohort C	Cohort C TIP	Treatment	242	>=65	F	2	CAUCASIAN	GBR	9.90E+01	CFU/g	25.91	7.43E+07	4.31E+06	4.01E+06	Above	Sputum
8010002103	8010002	29	Visit_103	20-Sep-17	Cohort C	Cohort C TIP	Treatment	242	>=65	F	2	CAUCASIAN	GBR	9.90E+01	CFU/g	0.75	1.03E+07	1.00E+04	1.00E+04	Above	Sputum
8010002104	8010002	57	Visit_104	18-Oct-17	Cohort C	Cohort C TIP	Treatment	242	>=65	F	2	CAUCASIAN	GBR	9.90E+01	CFU/g	2.85	2.71E+06	1.00E+04	1.00E+04	Above	Sputum
8010002105	8010002	85	Visit_105	15-Nov-17	Cohort C	Cohort C TIP	Treatment	242	>=65	F	2	CAUCASIAN	GBR	9.90E+01	CFU/g	0.07	2.34E+06	1.00E+04	1.00E+04	Above	Sputum
8010003102	8010003	8	Visit_102	05-Oct-17	Pooled Placebo	Pooled Placebo	Placebo	0	<65	F	2	CAUCASIAN	GBR	9.90E+01	CFU/g	0.02	2.04E+09	2.52E+04	1.00E+04	Below	Sputum
8010003103	8010003	29	Visit_103	30-Oct-17	Pooled Placebo	Pooled Placebo	Placebo	0	<65	F	2	CAUCASIAN	GBR	9.90E+01	CFU/g	0.28	1.50E+10	1.00E+04	1.00E+04	Below	Sputum
8010003104	8010003	57	Visit_104	23-Nov-17	Pooled Placebo	Pooled Placebo	Placebo	0	<65	F	2	CAUCASIAN	GBR	9.90E+01	CFU/g	0.09	3.66E+09	1.00E+04	2.80E+04	Below	Sputum
8010003105	8010003	85	Visit_105	21-Dec-17	Pooled Placebo	Pooled Placebo	Placebo	0	<65	F	2	CAUCASIAN	GBR	9.90E+01	CFU/g	0.09	2.94E+09	1.00E+04	1.00E+04	Below	Sputum
8010003106	8010003	113	Visit_106	18-Jan-18	Pooled Placebo	Pooled Placebo	Placebo	0	<65	F	2	CAUCASIAN	GBR	9.90E+01	CFU/g	0.35	7.78E+08	1.00E+04	1.00E+04	Below	Sputum
8010003201	8010003	141	Visit_201	15-Feb-18	Pooled Placebo	Pooled Placebo	Placebo	0	<65	F	2	CAUCASIAN	GBR	1.91E+02	CFU/g	0.22	1.81E+09	1.00E+04	1.00E+04	Below	Sputum
8010003202	8010003	169	Visit_202	15-Mar-18	Pooled Placebo	Pooled Placebo	Placebo	0	<65	F	2	CAUCASIAN	GBR	5.20E+06	CFU/g	0.02	9.04E+09	1.00E+04	1.00E+04	Below	Sputum
8012002101	8012002	0	Visit_101	03-Oct-17	Cohort A	Cohort A TIP+Placebo	Treatment	84	<65	F	2	CAUCASIAN	GBR	2.40E+08	CFU/g	71.34	7.71E+09	9.21E+08	1.33E+09	Above	Sputum
8012002102	8012002	8	Visit_102	10-Oct-17	Cohort A	Cohort A TIP+Placebo	Treatment	84	<65	F	2	CAUCASIAN	GBR	9.90E+01	CFU/g	55.62	7.72E+08	4.41E+05	4.02E+05	Above	Sputum
8012002103	8012002	29	Visit_103	31-Oct-17	Cohort A	Cohort A TIP+Placebo	Treatment	84	<65	F	2	CAUCASIAN	GBR	9.90E+01	CFU/g	0.24	3.80E+09	1.00E+04	1.00E+04	Above	Sputum
8012002104	8012002	57	Visit_104	28-Nov-17	Cohort A	Cohort A TIP+Placebo	Treatment	84	<65	F	2	CAUCASIAN	GBR	3.85E+06	CFU/g	79.47	3.69E+09	4.53E+08	2.52E+08	Above	Sputum
8012002106	8012002	113	Visit_106	23-Jan-18	Cohort A	Cohort A TIP+Placebo	Treatment	84	<65	F	2	CAUCASIAN	GBR	2.11E+08	CFU/g	88.66	3.59E+09	4.01E+08	4.52E+08	Above	Sputum
8012002201	8012002	141	Visit_201	20-Feb-18	Cohort A	Cohort A TIP+Placebo	Treatment	84	<65	F	2	CAUCASIAN	GBR	1.94E+06	CFU/g	89.77	4.58E+09	9.35E+08	9.83E+08	Above	Sputum
8012002202	8012002	169	Visit_202	20-Mar-18	Cohort A	Cohort A TIP+Placebo	Treatment	84	<65	F	2	CAUCASIAN	GBR	4.19E+08	CFU/g	87.63	5.94E+09	6.12E+08	1.18E+09	Above	Sputum
8012003101	8012003	0	Visit_101	14-Nov-17	Cohort C	Cohort C TIP	Treatment	242	>=65	M	1	CAUCASIAN	GBR	2.06E+08	CFU/g	88.43	2.69E+09	2.97E+08	4.56E+08	Above	Sputum
8012003102	8012003	8	Visit_102	21-Nov-17	Cohort C	Cohort C TIP	Treatment	242	>=65	M	1	CAUCASIAN	GBR	9.90E+01	CFU/g	0.32	3.99E+07	3.94E+04	3.47E+04	Above	Sputum
8012003103	8012003	29	Visit_103	11-Dec-17	Cohort C	Cohort C TIP	Treatment	242	>=65	M	1	CAUCASIAN	GBR	9.90E+01	CFU/g	0.05	3.74E+07	1.00E+04	1.00E+04	Above	Sputum
8012003106	8012003	113	Visit_104	15-Jan-18	Cohort C	Cohort C TIP	Treatment	242	>=65	M	1	CAUCASIAN	GBR	9.90E+01	CFU/g	0.02	3.25E+08	1.00E+04	1.00E+04	Above	Sputum
8012004101	8012004	0	Visit_101	28-Nov-17	Cohort C	Cohort C TIP	Treatment	242	>=65	M	1	CAUCASIAN	GBR	4.76E+07	CFU/g	37.64	2.26E+09	7.95E+07	5.93E+07	Below	Sputum
8012004102	8012004	8	Visit_102	05-Dec-17	Cohort C	Cohort C TIP	Treatment	242	>=65	M	1	CAUCASIAN	GBR	1.00E+02	CFU/g	42.58	1.21E+08	9.99E+06	1.42E+07	Below	Sputum
8012004103	8012004	29	Visit_103	21-Dec-17	Cohort C	Cohort C TIP	Treatment	242	>=65	M	1	CAUCASIAN	GBR	9.90E+01	CFU/g	49.44	1.71E+08	1.48E+07	1.21E+07	Below	Sputum
8012004106	8012004	113	Visit_104	NA	Cohort C	Cohort C TIP	Treatment	242	>=65	M	1	NA	NA	3.81E+06	CFU/g	79.64	1.23E+09	1.65E+08	7.46E+07	Below	Sputum
8012004201	8012004	141	Visit_201	14-Mar-18	Cohort C	Cohort C TIP	Treatment	242	>=65	M	1	CAUCASIAN	GBR	4.53E+06	CFU/g	73.69	6.88E+08	7.29E+07	5.60E+07	Below	Sputum
8012004202	8012004	169	Visit_202	24-Apr-18	Cohort C	Cohort C TIP	Treatment	242	>=65	M	1	CAUCASIAN	GBR	3.91E+06	CFU/g	71.58	3.55E+09	2.29E+08	4.11E+08	Below	Sputum
8012006101	8012006	0	Visit_101	22-May-18	Cohort B	Cohort B TIP+Placebo	Treatment	141	>=65	M	1	CAUCASIAN	GBR	6.15E+05	CFU/g	21.88	6.97E+09	1.61E+08	1.75E+08	Above	Sputum
8012006102	8012006	8	Visit_102	31-May-18	Cohort B	Cohort B TIP+Placebo	Treatment	141	>=65	M	1	CAUCASIAN	GBR	9.90E+01	CFU/g	3.99	4.26E+07	6.74E+05	8.07E+05	Above	Sputum
8012006103	8012006	29	Visit_103	19-Jun-18	Cohort B	Cohort B TIP+Placebo	Treatment	141	>=65	M	1	CAUCASIAN	GBR	6.09E+02	CFU/g	0.25	1.01E+08	2.36E+04	1.00E+04	Above	Sputum
8012006104	8012006	57	Visit_104	17-Jul-18	Cohort B	Cohort B TIP+Placebo	Treatment	141	>=65	M	1	NA	NA	4.55E+08	CFU/g	50.15	2.39E+09	1.51E+08	8.36E+07	Above	Sputum
8012006105	8012006	85	Visit_105	14-Aug-18	Cohort B	Cohort B TIP+Placebo	Treatment	141	>=65	M	1	CAUCASIAN	GBR	9.90E+01	CFU/g	0.05	4.63E+08	1.00E+04	1.00E+04	Above	Sputum
8012006106	8012006	113	Visit_106	10-Sep-18	Cohort B	Cohort B TIP+Placebo	Treatment	141	>=65	M	1	CAUCASIAN	GBR	2.27E+08	CFU/g	23.27	2.36E+09	6.63E+07	3.73E+07	Above	Sputum
8012006201	8012006	141	Visit_201	09-Oct-18	Cohort B	Cohort B TIP+Placebo	Treatment	141	>=65	M	1	CAUCASIAN	GBR	2.11E+05	CFU/g	7.11	2.73E+09	1.73E+07	3.55E+07	Above	Sputum
8012006202	8012006	169	Visit_202	06-Nov-18	Cohort B	Cohort B TIP+Placebo	Treatment	141	>=65	M	1	CAUCASIAN	GBR	6.74E+06	CFU/g	6.69	2.54E+09	2.17E+07	2.30E+07	Above	Sputum
8014002101	8014002	0	Visit_101	05-Sep-17	Cohort B	Cohort B TIP+Placebo	Treatment	141	<65	F	2	CAUCASIAN	GBR	3.44E+07	CFU/g	5.29	8.23E+09	3.02E+07	1.55E+07	Below	Sputum
8014002102	8014002	8	Visit_102	12-Sep-17	Cohort B	Cohort B TIP+Placebo	Treatment	141	<65	F	2	CAUCASIAN	GBR	9.90E+01	CFU/g	4.17	7.72E+08	2.86E+06	2.09E+06	Below	Sputum
8014002104	8014002	57	Visit_104	31-Oct-17	Cohort B	Cohort B TIP+Placebo	Treatment	141	<65	F	2	CAUCASIAN	GBR	9.90E+01	CFU/g	0.03	1.13E+08	1.00E+04	1.00E+04	Below	Sputum
8014002105	8014002	85	Visit_105	28-Nov-17	Cohort B	Cohort B TIP+Placebo	Treatment	141	<65	F	2	CAUCASIAN	GBR	9.90E+01	CFU/g	0.41	6.61E+07	1.00E+04	1.00E+04	Below	Sputum
8014002106	8014002	113	Visit_106	19-Dec-17	Cohort B	Cohort B TIP+Placebo	Treatment	141	<65	F	2	CAUCASIAN	GBR	9.90E+01	CFU/g	0.03	5.49E+08	1.00E+04	1.00E+04	Below	Sputum
8014002201	8014002	141	Visit_201	23-Jan-18	Cohort B	Cohort B TIP+Placebo	Treatment	141	<65	F	2	CAUCASIAN	GBR	1.28E+09	CFU/g	96.38	3.37E+08	5.43E+07	9.27E+07	Below	Sputum
8014002202	8014002	169	Visit_202	20-Feb-18	Cohort B	Cohort B TIP+Placebo	Treatment	141	<65	F	2	CAUCASIAN	GBR	2.22E+08	CFU/g	83.74	3.62E+08	4.77E+07	5.91E+07	Below	Sputum
8014003101	8014003	0	Visit_101	07-Sep-17	Pooled Placebo	Pooled Placebo	Placebo	0	>=65	M	1	CAUCASIAN	GBR	4.66E+08	CFU/g	86.94	1.77E+09	2.54E+08	1.35E+08	Below	Sputum
8014003102	8014003	8	Visit_102	14-Sep-17	Pooled Placebo	Pooled Placebo	Placebo	0	>=65	M	1	CAUCASIAN	GBR	1.52E+09	CFU/g	86.15	6.65E+09	8.97E+08	3.42E+08	Below	Sputum
8014003104	8014003	57	Visit_103	27-Sep-17	Pooled Placebo	Pooled Placebo	Placebo	0	>=65	M	1	CAUCASIAN	GBR	6.64E+06	CFU/g	98.55	1.45E+09	2.14E+08	1.06E+08	Below	Sputum
8014003106	8014003	113	Visit_201	18-Oct-17	Pooled Placebo	Pooled Placebo	Placebo	0	>=65	M	1	CAUCASIAN	GBR	9.97E+06	CFU/g	67.81	1.10E+09	1.29E+08	2.01E+08	Below	Sputum
8014003202	8014003	169	Visit_202	15-Nov-17	Pooled Placebo	Pooled Placebo	Placebo	0	>=65	M	1	CAUCASIAN	GBR	1.77E+10	CFU/g	99.56	2.29E+09	3.00E+08	3.98E+08	Below	Sputum
